# Supplementary material for: Mesoscopic landscape of cortical functions revealed by through-skull wide-field optical imaging in marmoset monkeys
Source: Nat Commun. 2022 Apr 26;13:2238. doi: 10.1038/s41467-022-29864-7 (PMC9042927; doi:10.1038/s41467-022-29864-7)
Supplement: Supplementary file 3 — Dataset 1 [file 41467_2022_29864_MOESM3_ESM.xlsx]

## Sheet: FIg. 1
Panel A				Panel F													Panel H									Panel I
Species	GI	Skull thickness (mm)		Wavelength (nm)	Brain Absorption (mm^-1)	HbO only Absorption (mm^-1)	HbR only Absorption (mm^-1)	Wavelength (nm)	Skull Absorption (mm^-1)	Wavelength (nm)	Brain Scattering (mm^-1)	Wavelength (nm)	Skull Scattering (mm^-1)	Wavelength (nm)	Molar absorption ratio (HbO/HbR)		Visitation Depth (mm)						normalizied intensicty (a.u.) cross-linear	normalizied intensicty (a.u.) linear-maintaining		Lateral Distance (mm)	normalizied sensitivity (a.u.) w/ skull						normalizied sensitivity (a.u.) w/o skull
Cat	1.59	2.9		250	1.50041	1.10802	0.392395	525	0.119882	250	6.70043	250	4.23533	250	0.941243		470nm	530nm	590 nm	625 nm	730 nm	850 nm					470nm	530nm	590 nm	625 nm	730 nm	850 nm	470nm	530nm	590 nm	625 nm	730 nm	850 nm
Ferret	1.63	1.2		252	1.49456	1.10217	0.392395	530	0.113683	252	6.61228	251	4.22435	252	0.936276		0	0	0	0	0	0	0.195714	0.651123		-1.98333	0.0226034	0.0153757	0.0381052	0.0770392	0.0870814	0.0663515	0.000451705	0.000249917	0.00234158	0.00632111	0	0.00583658
Mouse	1.02	0.21		254	1.51658	1.12418	0.392395	535	0.108539	254	6.52462	252	4.21345	254	0.954974		0.0142356	0.0153919	0.0165031	0.017133	0.0189527	0.0209235	0.283601	0.841335		-1.95	0.0245157	0.0170725	0.037917	0.0791254	0.0852297	0.0694863	0.000602274	0.000333222	0.00263427	0.00884956	0.0033557	0.00389105
Rat	1.04	0.71		256	1.54258	1.1464	0.396182	540	0.105509	256	6.43744	253	4.20261	256	0.964542		0.0284712	0.0307837	0.0330062	0.0342661	0.0379055	0.041847	0.368578	0.944132		-1.91667	0.0244389	0.0204803	0.0407231	0.0804189	0.0797404	0.0674047	0.000451705	0.000333222	0.00292697	0.00884956	0.00671141	0.00583658
Guinea pig	1.04	1.01		258	1.57977	1.17936	0.400414	545	0.102376	258	6.35076	254	4.19185	258	0.98178		0.0427068	0.0461756	0.0495094	0.0513991	0.0568582	0.0627705	0.451071	0.990275		-1.88333	0.0288921	0.0230402	0.0389216	0.0871354	0.087116	0.0718782	0.00090341	0.000166611	0.00204888	0.00758534	0.00671141	0.00389105
Rabbit	1.15	1.5		260	1.61998	1.21519	0.404786	550	0.100148	260	6.26457	255	4.18116	260	1.00069		0.0569424	0.0615675	0.0660125	0.0685321	0.075811	0.083694	0.53149	0.988155		-1.85	0.0289839	0.0249042	0.0470758	0.0938787	0.0883383	0.0780581	0.00225853	0.000333222	0.00263427	0.00758534	0.0033557	0.00583658
Tree shrew	1.04	0.21		262	1.6642	1.255	0.409199	555	0.0938344	262	6.17887	256	4.17054	262	1.02232		0.071178	0.0769594	0.0825156	0.0856652	0.0947637	0.104618	0.605327	0.957761		-1.81667	0.0320239	0.0230993	0.0507058	0.0991054	0.0980977	0.077724	0.000752842	0.000583139	0.00307332	0.00632111	0.0033557	0.00583658
Lemur	1.11	0.43		264	1.71287	1.2991	0.413766	560	0.0917214	264	6.09365	257	4.15998	264	1.04657		0.0854136	0.0923512	0.0990187	0.102798	0.113716	0.125541	0.675943	0.936641		-1.78333	0.0342558	0.0254973	0.0510708	0.098341	0.0992811	0.0781245	0.000752842	0.000666445	0.00497585	0.00632111	0.0033557	0.00583658
Loris	1.29	1.01		266	1.76224	1.34384	0.418402	565	0.0934218	266	6.00893	258	4.14949	266	1.07061		0.0996492	0.107743	0.115522	0.119931	0.132669	0.146465	0.739487	0.882904		-1.75	0.0349252	0.0273285	0.0543506	0.0967616	0.0957169	0.0781259	0.000677558	0.000333222	0.00351237	0.00379267	0.00671141	0.00389105
Galago	1.25	1.48		268	1.8125	1.38945	0.423052	570	0.0922663	268	5.9247	259	4.13907	268	1.09478		0.113885	0.123135	0.132025	0.137064	0.151622	0.167388	0.795067	0.847541		-1.71667	0.0399462	0.0286132	0.0562945	0.104285	0.0980897	0.0874548	0.000752842	0.000416528	0.00702473	0.00632111	0.00671141	0.00583658
Common marmoset	1.18	0.48		270	1.84852	1.42082	0.427703	575	0.0930838	270	5.84095	260	4.12872	270	1.10732		0.12812	0.138527	0.148528	0.154197	0.170575	0.188312	0.845465	0.788331		-1.68333	0.036954	0.0301019	0.0570933	0.108425	0.105321	0.0891787	0.000978695	0.000999667	0.0048295	0.00758534	0.0033557	0.00583658
Owl monkey	1.36	0.56		272	1.86142	1.43297	0.428454	580	0.0856467	272	5.7577	261	4.11843	272	1.11484		0.142356	0.153919	0.165031	0.17133	0.189527	0.209235	0.88843	0.717032		-1.65	0.0389478	0.0374644	0.0612724	0.108454	0.105409	0.089886	0.000978695	0.000999667	0.00321967	0.00884956	0.0033557	0.00972763
Squirrel monkey	1.57	0.62		274	1.86972	1.44525	0.424472	585	0.0850694	274	5.67494	262	4.1082	274	1.13494		0.156592	0.169311	0.181534	0.188463	0.20848	0.230159	0.928565	0.708717		-1.61667	0.038606	0.0375922	0.0626622	0.108428	0.110207	0.0926803	0.00165625	0.00108297	0.00278062	0.00758534	0.00671141	0.0077821
Cynomolgus monkey	1.65	1.24		276	1.85547	1.43498	0.420491	590	0.0750372	276	5.59266	263	4.09804	276	1.13754		0.170827	0.184702	0.198037	0.205596	0.227433	0.251082	0.95021	0.623015		-1.58333	0.0474644	0.0420289	0.066367	0.119614	0.113917	0.0943926	0.00293608	0.000833056	0.00351237	0.0101138	0.00671141	0.0116732
Rhesus macaque	1.75	1.52		278	1.83535	1.41823	0.417121	595	0.0708733	278	5.51088	264	4.08795	278	1.13334		0.185063	0.200094	0.214541	0.222729	0.246386	0.272006	0.963421	0.635348		-1.55	0.0561254	0.0425103	0.0693219	0.12268	0.121743	0.100657	0.00278552	0.000499833	0.0051222	0.0101138	0.0100671	0.0077821
Human	2.56	5.87		280	1.79142	1.37767	0.413752	600	0.0658568	280	5.42959	265	4.07791	280	1.1099		0.199298	0.215486	0.231044	0.239862	0.265338	0.292929	0.981378	0.552462		-1.51667	0.0536969	0.042568	0.0681449	0.118343	0.118171	0.101638	0.00120455	0.00108297	0.00424411	0.00884956	0.00671141	0.0077821
				282	1.74307	1.33365	0.409422	605	0.0476452	282	5.34878	266	4.06794	282	1.0858		0.213534	0.230878	0.247547	0.256995	0.284291	0.313853	0.991841	0.511765		-1.48333	0.0544265	0.0501778	0.0739431	0.124595	0.121125	0.104767	0.0033125	0.00283239	0.00643934	0.00632111	0.0100671	0.0077821
				284	1.67649	1.27684	0.399648	610	0.0470239	284	5.26847	267	4.05803	284	1.06497		0.22777	0.24627	0.26405	0.274128	0.303244	0.334776	0.996669	0.477708		-1.45	0.0552487	0.0493659	0.0759222	0.127196	0.12359	0.102348	0.00233381	0.00491503	0.00848822	0.00758534	0.00671141	0.0116732
				286	1.60643	1.21657	0.389861	615	0.0461866	286	5.18865	268	4.04818	286	1.04018		0.242005	0.261662	0.280553	0.291262	0.322197	0.3557	0.99792	0.427972		-1.41667	0.0653053	0.0503023	0.0850672	0.132892	0.129166	0.109975	0.00165625	0.002999	0.00351237	0.011378	0.0100671	0.0077821
				288	1.5057	1.13279	0.372917	620	0.0455802	288	5.10931	269	4.0384	288	1.01254		0.256241	0.277054	0.297056	0.308395	0.341149	0.376623	0.994976	0.405238		-1.38333	0.0654326	0.0569748	0.0866953	0.144293	0.130399	0.1071	0.00240909	0.00358214	0.00848822	0.00884956	0.00671141	0.0077821
				290	1.43619	1.09382	0.342371	625	0.0424252	290	5.03047	270	4.02867	290	1.06494		0.270476	0.292446	0.313559	0.325528	0.360102	0.397547	0.994588	0.369553		-1.35	0.0690992	0.0551632	0.0924714	0.147358	0.138336	0.113754	0.00240909	0.00391536	0.00556125	0.00884956	0.00671141	0.00972763
				292	1.35204	1.03309	0.318953	630	0.0414275	292	4.95211	271	4.019	292	1.07966		0.284712	0.307837	0.330062	0.342661	0.379055	0.41847	0.987144	0.319268		-1.31667	0.0768142	0.0599546	0.0928675	0.151864	0.138224	0.116836	0.00579688	0.00216594	0.00951266	0.011378	0.0100671	0.00583658
				294	1.21902	0.920312	0.29871	635	0.0411569	294	4.87425	272	4.00939	294	1.02699		0.298948	0.323229	0.346565	0.359794	0.398008	0.439394	0.974497	0.324268		-1.28333	0.0835886	0.0651752	0.105216	0.155199	0.140095	0.116893	0.00587217	0.00166611	0.00848822	0.00884956	0.0100671	0.0077821
				296	1.09657	0.828214	0.268358	640	0.0404238	296	4.79688	273	3.99984	296	1.02874		0.313183	0.338621	0.363069	0.376927	0.41696	0.460317	0.964271	0.318615		-1.25	0.0870027	0.0711934	0.104413	0.152969	0.144329	0.124074	0.00353836	0.00366544	0.00673204	0.011378	0.0134228	0.0077821
				298	0.981878	0.740168	0.24171	645	0.0388979	298	4.71999	274	3.99034	298	1.02074		0.327419	0.354013	0.379572	0.39406	0.435913	0.481241	0.958959	0.259226		-1.21667	0.0854525	0.072247	0.10483	0.163081	0.15289	0.124696	0.0033125	0.002999	0.0054149	0.0139064	0.0134228	0.00972763
				300	0.91317	0.688877	0.224293	650	0.0371494	300	4.6436	275	3.9809	300	1.02377		0.341654	0.369405	0.396075	0.411193	0.454866	0.507143	0.948334	0.213735		-1.18333	0.0909812	0.0784479	0.115359	0.172422	0.155912	0.12758	0.00316194	0.00374875	0.00965901	0.011378	0.0134228	0.0077821
				302	0.873379	0.660015	0.213364	655	0.0359658	302	4.5677	276	3.97152	302	1.03113		0.35589	0.384797	0.412578	0.428326	0.473819	0.576205	0.932707	0.217363		-1.15	0.100381	0.0911038	0.125455	0.173923	0.1571	0.129981	0.00301137	0.00399867	0.00673204	0.0126422	0.0134228	0.0077821
				304	0.85166	0.6469	0.20476	660	0.0361189	304	4.49228	277	3.9622	304	1.0531		0.370126	0.400189	0.429081	0.445459	0.492771	0.645267	0.912661	0.189335		-1.11667	0.113346	0.0880888	0.126829	0.18105	0.162571	0.139019	0.00451705	0.00508164	0.00775648	0.0126422	0.0100671	0.0116732
				306	0.849154	0.651077	0.198077	665	0.0361611	306	4.41736	278	3.95293	306	1.09566		0.384361	0.415581	0.445584	0.462592	0.538087	0.714328	0.908012	0.165393		-1.08333	0.109478	0.0976793	0.129826	0.187994	0.169878	0.146286	0.00707671	0.00433189	0.00834187	0.0151707	0.0134228	0.00972763
				308	0.856895	0.65634	0.200555	670	0.0348586	308	4.34292	279	3.94371	308	1.09087		0.398597	0.430972	0.462087	0.479725	0.599658	0.78339	0.895813	0.168017		-1.05	0.11673	0.0976003	0.141765	0.198169	0.188841	0.152452	0.00895882	0.00474842	0.0111225	0.0151707	0.0134228	0.0136187
				310	0.86742	0.661519	0.205901	675	0.0341921	310	4.26898	280	3.93455	310	1.07093		0.412832	0.446364	0.47859	0.496858	0.661228	0.852452	0.879238	0.187972		-1.01667	0.124683	0.109399	0.147411	0.200545	0.187613	0.158731	0.00993751	0.00483172	0.00951266	0.0139064	0.0134228	0.0136187
				312	0.90554	0.688877	0.216664	680	0.032911	312	4.19553	281	3.92544	312	1.05983		0.427068	0.461756	0.495094	0.544646	0.722799	0.921514	0.861484	0.147564		-0.983333	0.135416	0.116859	0.160931	0.211995	0.189965	0.161107	0.00978695	0.00499833	0.00936631	0.0176991	0.0167785	0.0116732
				314	0.948102	0.720662	0.22744	685	0.0322542	314	4.12256	282	3.91639	314	1.05619		0.441304	0.477148	0.536511	0.599318	0.784369	0.990575	0.845787	0.133739		-0.95	0.141153	0.125628	0.168194	0.210065	0.196113	0.165896	0.0122713	0.00499833	0.00936631	0.0164349	0.0167785	0.0155642
				316	0.99381	0.756039	0.23777	690	0.0315528	316	4.05009	283	3.90739	316	1.0599		0.455539	0.49254	0.588471	0.65399	0.84594	1.05964	0.832911	0.137299		-0.916667	0.157383	0.129495	0.176761	0.223529	0.19979	0.173199	0.0123466	0.00216594	0.0124396	0.0240202	0.0201342	0.0175097
				318	1.03659	0.788744	0.24785	695	0.0314394	318	3.9781	284	3.89844	318	1.06078		0.469775	0.52448	0.64043	0.708662	0.907511	1.1287	0.813404	0.0790045		-0.883333	0.156658	0.140009	0.184276	0.227684	0.210103	0.183942	0.0106904	0.00466511	0.0160983	0.0189633	0.0201342	0.0136187
				320	1.08166	0.822325	0.259336	700	0.0311752	320	3.90661	285	3.88954	320	1.05696		0.48401	0.571984	0.692389	0.763335	0.969081	1.19776	0.800037	0.087837		-0.85	0.173915	0.155221	0.185457	0.239658	0.22479	0.18768	0.0155085	0.00616461	0.0156593	0.0189633	0.0201342	0.0155642
				322	1.13139	0.858914	0.272479	705	0.0296878	322	3.83561	286	3.8807	322	1.05074		0.498246	0.619488	0.744348	0.818007	1.03065	1.26682	0.784589	0.0798338		-0.816667	0.184361	0.157836	0.195579	0.244371	0.238239	0.195672	0.00948581	0.00558147	0.015513	0.0189633	0.0268456	0.0194553
				324	1.18334	0.897716	0.285622	710	0.0287275	324	3.76509	287	3.8719	324	1.04767		0.537695	0.666991	0.796307	0.872679	1.09222	1.33588	0.774436	0.064383		-0.783333	0.195316	0.178175	0.205621	0.262047	0.236324	0.201532	0.00828126	0.00833056	0.0172691	0.022756	0.0167785	0.0194553
				326	1.23556	0.937646	0.297916	715	0.0287397	326	3.69507	288	3.86316	326	1.04912		0.580686	0.714495	0.848266	0.927352	1.15379	1.40495	0.758901	0.0459286		-0.75	0.217361	0.179813	0.218375	0.267752	0.242375	0.211935	0.0166378	0.01008	0.0174155	0.0265487	0.0201342	0.0136187
				328	1.28721	0.979121	0.308093	720	0.0284887	328	3.62553	289	3.85447	328	1.05933		0.623678	0.761999	0.900226	0.982024	1.21536	1.47401	0.749871	0.0436154		-0.716667	0.231002	0.192146	0.225773	0.279478	0.261377	0.212004	0.0139276	0.0204099	0.0172691	0.0214918	0.0201342	0.0175097
				330	1.33445	1.01822	0.316238	725	0.0274743	330	3.55649	290	3.84582	330	1.07326		0.66667	0.809503	0.952185	1.0367	1.27693	1.54307	0.732614	0.0397558		-0.683333	0.233517	0.207853	0.231294	0.292985	0.257722	0.21748	0.0185199	0.0132456	0.0190253	0.022756	0.0302013	0.0155642
				332	1.37863	1.05426	0.324369	730	0.0273916	332	3.48793	291	3.83723	332	1.0834		0.709661	0.857007	1.00414	1.09137	1.3385	1.61213	0.717437	0.0180617		-0.65	0.246901	0.212976	0.255067	0.30112	0.289996	0.22985	0.0201009	0.0224925	0.0177082	0.0265487	0.0234899	0.0175097
				334	1.4133	1.08078	0.332514	735	0.026757	334	3.41987	292	3.82868	334	1.08345		0.752653	0.904511	1.0561	1.14604	1.40008	1.68119	0.704968	0.0328047		-0.616667	0.260688	0.24222	0.271482	0.309725	0.286411	0.239557	0.0197997	0.0156614	0.0174155	0.0252845	0.0302013	0.0194553
				336	1.44341	1.09607	0.347341	740	0.0268327	336	3.35229	293	3.82018	336	1.05187		0.795645	0.952014	1.10806	1.20071	1.46165	1.75025	0.690006	0.0748323		-0.583333	0.284546	0.259193	0.292274	0.332655	0.296147	0.2527	0.0213807	0.0186604	0.0264891	0.0316056	0.0201342	0.0252918
				338	1.47521	1.11157	0.363645	745	0.0268235	338	3.28521	294	3.81173	338	1.01891		0.838636	0.999518	1.16002	1.25539	1.52322	1.80396	0.679843	0.0402921		-0.55	0.3057	0.265821	0.304793	0.351523	0.310075	0.273935	0.0248438	0.0221593	0.0254647	0.034134	0.0302013	0.0272374
				340	1.50407	1.12652	0.377553	750	0.0260059	340	3.21862	295	3.80333	340	0.994579		0.881628	1.04702	1.21198	1.31006	1.58479	1.81812	0.66864	0.0308189		-0.516667	0.315228	0.294236	0.324342	0.361459	0.322252	0.287802	0.0409546	0.0201599	0.0301478	0.034134	0.033557	0.0350195
				342	1.52514	1.1388	0.386338	755	0.0254257	342	3.15251	296	3.79497	342	0.982558		0.92462	1.09453	1.26394	1.36473	1.64636	1.83228	0.653764	0.0270906		-0.483333	0.349112	0.3292	0.346968	0.37981	0.350852	0.304199	0.0258978	0.0213262	0.0335138	0.0328698	0.0268456	0.0272374
				344	1.54471	1.14958	0.395138	760	0.0245998	344	3.0869	297	3.78666	344	0.969769		0.967611	1.14203	1.3159	1.4194	1.70793	1.84644	0.643415	0.00338862		-0.45	0.373898	0.362977	0.364579	0.398843	0.36424	0.316336	0.0298125	0.0246584	0.0261964	0.0391909	0.033557	0.0272374
				346	1.54244	1.13851	0.403937	765	0.0235616	346	3.02177	298	3.77839	346	0.93951		1.0106	1.18953	1.36786	1.47407	1.7695	1.8606	0.632127	0.00664349		-0.416667	0.416003	0.373605	0.412621	0.423269	0.38509	0.335402	0.034179	0.0300733	0.0329284	0.0442478	0.0369128	0.0330739
				348	1.5409	1.12756	0.413334	770	0.0242514	348	2.95714	299	3.77018	348	0.909324		1.05359	1.23704	1.41982	1.52875	1.80653	1.87477	0.619777	0.0105599		-0.383333	0.44117	0.429898	0.446832	0.45376	0.408124	0.355352	0.0313935	0.0339887	0.0345383	0.0480405	0.0369128	0.0389105
				350	1.53782	1.11286	0.42496	775	0.0239656	350	2.89299	300	3.762	350	0.872916		1.09659	1.28454	1.47178	1.58342	1.81949	1.88893	0.611332	0.0250622		-0.35	0.466163	0.468486	0.467856	0.473588	0.43656	0.377141	0.0482572	0.0249917	0.0383433	0.0518331	0.0402685	0.036965
				352	1.53342	1.09682	0.436599	780	0.0238991	352	2.82934	301	3.75387	352	0.837399		1.13958	1.33204	1.52374	1.63809	1.83244	1.90309	0.601474	0.0401321		-0.316667	0.50968	0.49993	0.489404	0.513785	0.472033	0.413143	0.0468268	0.052899	0.050783	0.0556258	0.0402685	0.0428016
				354	1.53101	1.08279	0.448224	785	0.0234026	354	2.76617	302	3.74579	354	0.805243		1.18257	1.37955	1.57569	1.69276	1.84539	1.91725	0.590146	0.0361079		-0.283333	0.560885	0.526137	0.534679	0.548213	0.506154	0.456704	0.0502898	0.0553149	0.0561979	0.0594185	0.0469799	0.0525292
				356	1.52043	1.06057	0.459864	790	0.0238713	356	2.7035	303	3.73775	356	0.768756		1.22556	1.42705	1.62765	1.74744	1.85834	1.93141	0.579962	0.0128994		-0.25	0.607109	0.573387	0.593238	0.586882	0.545252	0.495043	0.0563126	0.0458181	0.0680521	0.0695322	0.0604027	0.0525292
				358	1.48664	1.02152	0.465126	795	0.0231412	358	2.64131	304	3.72975	358	0.73207		1.26855	1.47456	1.67961	1.80048	1.87129	1.94557	0.564746	0.0461552		-0.216667	0.676178	0.64358	0.630699	0.632984	0.586659	0.543039	0.0772416	0.0556481	0.092346	0.0720607	0.0805369	0.0603113
				360	1.45899	0.989313	0.469679	800	0.0189543	360	2.57962	305	3.7218	360	0.702119		1.31154	1.52206	1.73157	1.81289	1.88424	1.95973	0.556549	0.0424051		-0.183333	0.706054	0.699815	0.682148	0.687189	0.662642	0.60249	0.111722	0.0793069	0.0980536	0.0960809	0.0872483	0.0797665
				362	1.43677	0.96325	0.473522	805	0.0184136	362	2.51841	306	3.71389	362	0.678075		1.35454	1.56956	1.78353	1.8253	1.89719	1.97389	0.548513	0.00057296		-0.15	0.765095	0.762293	0.756752	0.756867	0.706571	0.670062	0.137921	0.114295	0.129811	0.127686	0.120805	0.0992218
				364	1.41482	0.938064	0.476752	810	0.0186884	364	2.4577	307	3.70602	364	0.655871		1.39753	1.61707	1.80839	1.83772	1.91014	1.98805	0.535985	0.00841449		-0.116667	0.840041	0.83666	0.825115	0.834096	0.760805	0.742206	0.195739	0.17944	0.184399	0.155499	0.16443	0.14786
				366	1.40393	0.923946	0.479982	815	0.0188521	366	2.39747	308	3.6982	366	0.641653		1.44052	1.66457	1.82068	1.85013	1.92309	2.00221	0.532097	0.0063972		-0.0833333	0.887019	0.898364	0.871122	0.886319	0.852813	0.829989	0.259956	0.265245	0.222743	0.256637	0.221477	0.219844
				368	1.39711	0.913796	0.483309	820	0.0179207	368	2.33774	309	3.69041	368	0.630236		1.48351	1.71208	1.83296	1.86254	1.93604	2.01637	0.522144	0.0164352		-0.05	0.917087	0.964925	0.950297	0.960452	0.924999	0.91768	0.460363	0.445518	0.333236	0.438685	0.409396	0.365759
				370	1.40791	0.92073	0.48718	825	0.0191436	370	2.27849	310	3.68267	370	0.629973		1.5265	1.75958	1.84525	1.87495	1.94899	2.03053	0.511942	0.012774		-0.0166667	0.953944	1	0.987075	0.990726	0.988964	1	1	0.893619	1	0.954488	0.993289	0.935798
				372	1.44746	0.9564	0.491064	830	0.0182956	372	2.21974	311	3.67497	372	0.649202		1.56949	1.80178	1.85753	1.88736	1.96194	2.0447	0.503422	0.0058234		0.0166667	1	0.999581	1	1	1	0.989531	0.963864	1	0.976731	1	1	1
				374	1.48838	0.993448	0.494935	835	0.0188497	374	2.16147	312	3.66731	374	0.669076		1.61249	1.8137	1.86982	1.89978	1.97489	2.05886	0.497159	0.00188646		0.05	0.947693	0.964239	0.921014	0.959517	0.928858	0.912546	0.399458	0.426608	0.434655	0.433628	0.416107	0.396887
				376	1.5319	1.03309	0.498819	840	0.0188221	376	2.1037	313	3.65969	376	0.690354		1.65548	1.82562	1.8821	1.91219	1.98784	2.07302	0.487763	0.00411761		0.0833333	0.885633	0.930519	0.851469	0.886629	0.873546	0.824335	0.252202	0.236588	0.267086	0.245259	0.238255	0.219844
				378	1.58272	1.08003	0.50269	845	0.0187268	378	2.04641	314	3.65211	378	0.716169		1.69847	1.83754	1.89439	1.9246	2.00079	2.08718	0.477517	0.00639703		0.116667	0.841741	0.835574	0.80125	0.815986	0.781576	0.740679	0.164647	0.153032	0.169472	0.17952	0.154362	0.142023
				380	1.64956	1.14406	0.505502	850	0.0171504	380	1.98962	315	3.64457	380	0.754407		1.74146	1.84946	1.90667	1.93701	2.01374	2.10134	0.47328	0.00640957		0.15	0.773141	0.764579	0.763476	0.759498	0.715714	0.659504	0.139426	0.134455	0.134202	0.1378	0.120805	0.0914397
				382	1.72688	1.22137	0.505502	855	0.0187151	382	1.95469	316	3.63707	382	0.805387		1.78445	1.86139	1.91896	1.94943	2.02669	2.1155	0.462258	0.0146495		0.183333	0.706976	0.723219	0.681849	0.690336	0.649996	0.603525	0.114281	0.143785	0.0870774	0.106195	0.0872483	0.0700389
				384	1.82709	1.30963	0.517462	860	0.018053	384	1.92157	317	3.6296	384	0.843625		1.80745	1.87331	1.93124	1.96184	2.03964	2.12966	0.457203	0.00543259		0.216667	0.662661	0.663287	0.63083	0.628437	0.580985	0.545373	0.102763	0.0816395	0.0807844	0.0897598	0.0805369	0.0583658
				386	1.94674	1.41104	0.5357	865	0.0185585	386	1.88873	318	3.62218	386	0.878005		1.81912	1.88523	1.94353	1.97425	2.05259	2.14382	0.45162	-0.0310402		0.25	0.611771	0.616652	0.572035	0.592684	0.554927	0.497395	0.0956109	0.0632289	0.0537099	0.068268	0.0604027	0.0505837
				388	2.10177	1.54645	0.555317	870	0.0186186	388	1.85618	319	3.6148	388	0.928271		1.83078	1.89715	1.95581	1.98666	2.06554	2.15798	0.445974	-0.0153954		0.283333	0.561628	0.569682	0.535849	0.542651	0.510397	0.441038	0.079726	0.074975	0.0576613	0.0556258	0.0604027	0.0447471
				390	2.3356	1.75162	0.583984	875	0.0195356	390	1.82391	320	3.60745	390	0.999809		1.84245	1.90907	1.9681	1.99908	2.07849	2.17214	0.437276	-0.00496236		0.316667	0.518705	0.5031	0.491502	0.511922	0.484292	0.411653	0.0563879	0.0678107	0.0573687	0.0556258	0.0469799	0.0389105
				392	2.60779	1.98126	0.626531	880	0.0193653	392	1.79192	321	3.60014	392	1.05409		1.85412	1.921	1.98038	2.01149	2.09144	2.1863	0.428209	0.00247385		0.35	0.48424	0.43989	0.45948	0.478968	0.415423	0.385331	0.0431378	0.0399034	0.0437582	0.0581542	0.0469799	0.036965
				394	2.88101	2.21432	0.666684	885	0.0198257	394	1.76021	322	3.59287	394	1.10713		1.86579	1.93292	1.99267	2.0239	2.10439	2.20047	0.423283	0.00817517		0.383333	0.453457	0.413676	0.418624	0.446101	0.405049	0.353607	0.0602274	0.0338221	0.0510757	0.0467762	0.0402685	0.0350195
				396	3.12201	2.41848	0.703523	890	0.0198154	396	1.72879	323	3.58564	396	1.14589		1.87746	1.94484	2.00495	2.03631	2.11734	2.21463	0.418275	0.000526244		0.416667	0.407697	0.372686	0.394587	0.42822	0.395812	0.332139	0.0334262	0.0229923	0.0300015	0.0429836	0.0369128	0.0272374
				398	3.3342	2.59382	0.740376	895	0.0200493	398	1.69765	324	3.57844	398	1.16779		1.88912	1.95676	2.01724	2.04873	2.13029	2.22879	0.40743	0.0248127		0.45	0.368501	0.355141	0.365081	0.397604	0.372239	0.31617	0.0234134	0.0263246	0.0204888	0.0404551	0.0268456	0.0311284
				400	3.5572	2.77998	0.777216	900	0.0208783	400	1.66679	325	3.57128	400	1.19228		1.90079	1.96868	2.02952	2.06114	2.14324	2.24295	0.405868	0.00239384		0.483333	0.352183	0.323508	0.337873	0.374907	0.34044	0.302349	0.0231875	0.0193269	0.016391	0.034134	0.0234899	0.0291829
				402	3.78994	2.96785	0.822088	905	0.0207768	402	1.65855	326	3.56415	402	1.20338		1.91246	1.9806	2.04181	2.07355	2.15619	2.25711	0.398804	0.0108531		0.516667	0.328501	0.304193	0.31659	0.366222	0.31978	0.28793	0.0223594	0.0132456	0.0187326	0.0290771	0.0268456	0.0233463
				404	4.10548	3.2236	0.881886	910	0.0210617	404	1.6529	327	3.55706	404	1.21845		1.92413	1.99253	2.05409	2.08596	2.16914	2.27127	0.391441	0.0214921		0.55	0.294093	0.280528	0.304394	0.344561	0.307047	0.274117	0.029662	0.0134122	0.0269281	0.0252845	0.0268456	0.0175097
				406	4.64031	3.69862	0.941683	915	0.0214141	406	1.64727	328	3.55001	406	1.30922		1.9358	2.00445	2.06638	2.09837	2.18209	2.28543	0.387887	0.0104706		0.583333	0.272937	0.257821	0.283424	0.331239	0.297784	0.251726	0.0361364	0.0153282	0.0254647	0.0290771	0.0201342	0.0155642
				408	5.41003	4.40985	1.00019	920	0.0213789	408	1.64164	329	3.54299	408	1.46968		1.94747	2.01637	2.07866	2.11079	2.19504	2.29959	0.380423	0.0141733		0.616667	0.25817	0.241719	0.266395	0.308984	0.27836	0.241598	0.0170142	0.0215761	0.0187326	0.0240202	0.0201342	0.0175097
				410	5.93269	4.87472	1.05797	925	0.021991	410	1.63602	330	3.53601	410	1.53588		1.95913	2.02829	2.09095	2.1232	2.20799	2.31375	0.373794	0.0146554		0.65	0.236593	0.228583	0.258558	0.296106	0.263181	0.231248	0.0171648	0.0142453	0.0213669	0.0240202	0.0268456	0.0214008
				412	6.34155	5.22307	1.11849	930	0.0224071	412	1.6304	331	3.52906	412	1.55659		1.9708	2.04021	2.10323	2.13561	2.22094	2.32791	0.369055	0.0063967		0.683333	0.230787	0.222089	0.240915	0.292941	0.266884	0.218844	0.015885	0.0104965	0.0305869	0.0202276	0.0201342	0.0175097
				414	6.66697	5.47451	1.19246	935	0.0220591	414	1.6248	332	3.52215	414	1.53032		1.98247	2.05214	2.11552	2.14802	2.23389	2.34207	0.364896	0.00480859		0.716667	0.226283	0.196313	0.219414	0.282433	0.248032	0.216725	0.0133253	0.00808064	0.0162447	0.0240202	0.0234899	0.0194553
				416	6.71588	5.44945	1.26643	940	0.0230208	416	1.6192	333	3.51527	416	1.43434		1.99414	2.06406	2.1278	2.16044	2.24684	2.35624	0.360088	0.00830376		0.75	0.203287	0.193345	0.218516	0.276159	0.245469	0.201914	0.0190469	0.0129957	0.0200498	0.0240202	0.0268456	0.0136187
				418	6.72545	5.38304	1.34242	945	0.0241811	418	1.6136	334	3.50843	418	1.33665		2.00581	2.07598	2.14009	2.17285	2.25979	2.3704	0.352489	0.0366246		0.783333	0.185292	0.172484	0.205286	0.259817	0.230249	0.198443	0.0219077	0.00566478	0.0185863	0.022756	0.0201342	0.0136187
				420	6.43447	5.0159	1.41857	950	0.0260125	420	1.60802	335	3.50162	420	1.17862		2.01747	2.0879	2.15237	2.18526	2.27274	2.38456	0.34823	0.00232829		0.816667	0.178165	0.164343	0.19349	0.246864	0.221218	0.187699	0.0129489	0.00666445	0.0144885	0.0189633	0.0201342	0.0136187
				422	6.00593	4.50967	1.49626	955	0.0251315	422	1.59778	336	3.49484	422	1.00465		2.02914	2.09982	2.16466	2.19767	2.28569	2.39872	0.34353	0.0120793		0.85	0.172764	0.159149	0.186351	0.237429	0.208315	0.177955	0.0101634	0.00999667	0.0152203	0.0202276	0.0201342	0.00972763
				424	5.53392	3.92864	1.60528	960	0.0264854	424	1.59008	337	3.4881	424	0.815776		2.04081	2.11174	2.17694	2.21009	2.29864	2.41288	0.340296	-7.96889e-05		0.883333	0.1616	0.13641	0.180476	0.224909	0.210695	0.172481	0.00978695	0.00883039	0.0144885	0.0202276	0.0201342	0.0116732
				426	5.08153	3.40441	1.67712	965	0.0273891	426	1.58236	338	3.48138	426	0.67664		2.05248	2.12367	2.18923	2.2225	2.31159	2.42704	0.333709	0.00127361		0.916667	0.154147	0.128198	0.166377	0.224119	0.199765	0.178323	0.00707671	0.00466511	0.0147812	0.0202276	0.0134228	0.0116732
				428	4.69949	2.95624	1.74325	970	0.0279086	428	1.57461	339	3.47471	428	0.565274		2.06415	2.13559	2.20151	2.23491	2.32454	2.4412	0.330837	0.0075841		0.95	0.15099	0.119147	0.159432	0.214774	0.196248	0.164895	0.00963638	0.00649783	0.0137568	0.0189633	0.0100671	0.0136187
				430	4.40935	2.56947	1.83987	975	0.0287327	430	1.56683	340	3.46806	430	0.465516		2.07581	2.14751	2.2138	2.24732	2.33749	2.45536	0.326494	0.0136373		0.983333	0.134167	0.121336	0.154381	0.203077	0.190605	0.160057	0.00737785	0.0044985	0.0109761	0.0164349	0.0134228	0.0116732
				432	4.15771	2.23583	1.92188	980	0.029269	432	1.55902	341	3.46145	432	0.387786		2.08748	2.15943	2.22608	2.25973	2.35044	2.46952	0.322372	0.0127938		1.01667	0.122236	0.110795	0.145682	0.19606	0.194813	0.153096	0.0090341	0.00583139	0.0115615	0.0202276	0.0201342	0.0136187
				434	3.64827	1.72639	1.92188	985	0.0293549	434	1.5512	342	3.45486	434	0.299428		2.09915	2.17135	2.23837	2.27215	2.36339	2.48368	0.317974	0.0114687		1.05	0.120656	0.10731	0.135206	0.197005	0.180798	0.151073	0.0186705	0.00516495	0.00717108	0.0164349	0.0234899	0.0155642
				436	3.29096	1.3869	1.90406	990	0.0294965	436	1.54334	343	3.44831	436	0.242798		2.11082	2.18328	2.25065	2.28456	2.37634	2.49784	0.315869	0.0192811		1.08333	0.113437	0.0951025	0.126579	0.18822	0.166355	0.143152	0.00730257	0.00116628	0.00556125	0.0176991	0.0100671	0.00972763
				438	2.98981	1.24405	1.74576	995	0.0297753	438	1.53546	344	3.44179	438	0.237539		2.12249	2.1952	2.26294	2.29697	2.38929	2.512	0.307602	0.00932872		1.11667	0.0977754	0.0898649	0.127803	0.179987	0.164998	0.142058	0.00609802	0.00483172	0.00687838	0.0139064	0.0167785	0.0136187
				440	2.50962	1.07114	1.43848	1000	0.0300936	440	1.52759	345	3.43531	440	0.248209		2.13415	2.20712	2.27522	2.30938	2.40224	2.52617	0.306468	0.0145068		1.15	0.0994268	0.078596	0.11988	0.174781	0.150485	0.138304	0.00414063	0.00733089	0.0106834	0.0164349	0.0134228	0.00972763
				442	2.23312	0.968805	1.26431			442	1.51368	346	3.42885	442	0.255423		2.14582	2.21904	2.28751	2.3218	2.41519	2.54033	0.302395	8.82006e-05		1.18333	0.101669	0.0822364	0.117892	0.164631	0.153492	0.135556	0.00805541	0.00816395	0.013025	0.0126422	0.00671141	0.0077821
				444	1.8345	0.850435	0.984064			444	1.49481	347	3.42242	444	0.288069		2.15749	2.23096	2.29979	2.33421	2.42814	2.55449	0.29784	0.0116344		1.21667	0.0869962	0.0811029	0.111223	0.163287	0.150486	0.130949	0.00557103	0.00366544	0.00804917	0.0164349	0.00671141	0.0136187
				446	1.62267	0.796972	0.825694			446	1.47605	348	3.41603	446	0.321738		2.16916	2.24288	2.31208	2.34662	2.44109	2.56865	0.294853	0.000726		1.25	0.0822181	0.0775859	0.112694	0.159676	0.149235	0.124104	0.00805541	0.00508164	0.0051222	0.0126422	0.0134228	0.0136187
				448	1.30334	0.70007	0.603267			448	1.45741	349	3.40966	448	0.386822		2.18083	2.25481	2.32436	2.35903	2.45404	2.58281	0.290721	0.00411487		1.28333	0.0792776	0.0694632	0.0996477	0.152628	0.14742	0.118592	0.00489347	0.00216594	0.00453681	0.0101138	0.0134228	0.00972763
				450	1.01545	0.655922	0.359523			450	1.43889	350	3.40333	450	0.60814		2.19249	2.26673	2.33665	2.37145	2.46699	2.59697	0.285631	0.00649671		1.31667	0.0790982	0.0612966	0.0879103	0.15138	0.143135	0.115835	0.00391478	0.00733089	0.00380506	0.011378	0.0100671	0.0136187
				452	0.832683	0.614655	0.218028			452	1.42048	351	3.39702	452	0.939719		2.20416	2.27865	2.34893	2.38386	2.47994	2.61113	0.283473	0.00555853		1.35	0.0757422	0.0561953	0.0860742	0.140682	0.134176	0.109963	0.00293608	0.00333222	0.00351237	0.00632111	0.0100671	0.00972763
				454	0.685083	0.559188	0.125895			454	1.40219	352	3.39074	454	1.48056											1.38333	0.0696968	0.0574214	0.0872457	0.134633	0.135878	0.111336	0.00451705	0.00233256	0.0057076	0.00884956	0.0100671	0.00972763
				456	0.623687	0.516835	0.106852			456	1.38401	353	3.3845	456	1.61231											1.41667	0.0676105	0.0461729	0.0849828	0.130447	0.135813	0.106819	0.00489347	0.00141619	0.00658569	0.00758534	0.00671141	0.00972763
				458	0.586053	0.495951	0.0901015			458	1.36595	354	3.37828	458	1.83479											1.45	0.0588752	0.0497883	0.0798259	0.133376	0.12842	0.105455	0.0033125	0.0014995	0.00834187	0.00505689	0.00671141	0.00583658
				460	0.545866	0.464458	0.0814083			460	1.35469	355	3.37209	460	1.90176											1.48333	0.0505582	0.0465585	0.0717358	0.121882	0.11988	0.101353	0.00587217	0.000999667	0.0054149	0.00884956	0.0134228	0.00972763
				462	0.504177	0.431462	0.072715			462	1.35786	356	3.36593	462	1.97787											1.51667	0.0484861	0.0455593	0.0710681	0.120092	0.119853	0.0954252	0.00421592	0.00133289	0.00292697	0.00632111	0.0134228	0.00583658
				464	0.482705	0.415665	0.0670401			464	1.36103	357	3.3598	464	2.06675											1.55	0.0442789	0.0406458	0.0643713	0.117217	0.11562	0.0940066	0.00127983	0.000666445	0.00629299	0.00632111	0.0134228	0.0077821
				466	0.450264	0.387117	0.0631474			466	1.36421	358	3.3537	466	2.04346											1.58333	0.0424674	0.0403615	0.0625763	0.112104	0.110243	0.0922671	0.00158097	0.00108297	0.00292697	0.00884956	0.0134228	0.00972763
				468	0.42338	0.364119	0.0592602			468	1.36739	359	3.34762	468	2.04814											1.61667	0.0417375	0.033125	0.062226	0.111014	0.111414	0.0885306	0.00316194	0.000499833	0.00219523	0.00632111	0.0134228	0.00583658
				470	0.403004	0.346769	0.0562348			470	1.37057	360	3.34157	470	2.05548											1.65	0.0452505	0.0304775	0.0586791	0.104795	0.0998857	0.0936982	0.00255966	0.000833056	0.00292697	0.00632111	0.0134228	0.0077821
				472	0.383463	0.330175	0.0532888			472	1.37376	361	3.33556	472	2.06532											1.68333	0.0400779	0.0286182	0.060821	0.105286	0.098088	0.084027	0.00195739	0.00108297	0.0048295	0.00632111	0.00671141	0.0077821
				474	0.366823	0.314445	0.0523782			474	1.37695	362	3.32956	474	2.00112											1.71667	0.0388588	0.0289688	0.054714	0.0959953	0.0974932	0.0822961	0.00240909	0.00074975	0.00278062	0.00632111	0.0100671	0.00972763
				476	0.352747	0.301259	0.0514886			476	1.38015	363	3.3236	476	1.95033											1.75	0.0345662	0.028073	0.0522106	0.0933285	0.103394	0.0815998	0.00195739	0.000333222	0.00190253	0.00379267	0.00671141	0.0077821
				478	0.340447	0.28943	0.0510166			478	1.38335	364	3.31766	478	1.89108											1.78333	0.0334283	0.0230424	0.0509497	0.0951857	0.0992317	0.076777	0.00120455	0.000333222	0.00175618	0.00758534	0.0134228	0.00583658
				480	0.328704	0.278061	0.0506435			480	1.38655	365	3.31175	480	1.83019											1.81667	0.0311028	0.0248296	0.0493137	0.0925837	0.0889218	0.0771262	0.00195739	0.000666445	0.00307332	0.00379267	0.0100671	0.00194553
				482	0.320171	0.268375	0.0517963			482	1.38513	366	3.30587	482	1.72712											1.85	0.029089	0.0254329	0.0505069	0.0881523	0.0766403	0.0712372	0.000978695	0.000416528	0.00248793	0.00505689	0.0134228	0.00389105
				484	0.315882	0.262933	0.0529491			484	1.3737	367	3.30001	484	1.65525											1.88333	0.0284868	0.0209095	0.0473	0.0923802	0.0846001	0.0725506	0.000451705	0.000166611	0.00263427	0.00632111	0.00671141	0.00194553
				486	0.311701	0.257599	0.0541019			486	1.36225	368	3.29418	486	1.58712											1.91667	0.0278348	0.0205927	0.0403329	0.0866243	0.0914019	0.0705116	0.000301137	0.000833056	0.00278062	0.00632111	0.0033557	0.00194553
				488	0.307768	0.252432	0.0553354			488	1.35079	369	3.28837	488	1.52062											1.95	0.0243437	0.0194876	0.0392604	0.0846045	0.0791287	0.0666809	0.00112926	0.000249917	0.00190253	0.00758534	0.0134228	0.00389105
				490	0.305383	0.247311	0.0580712			490	1.33931	370	3.28259	490	1.41959											1.98333	0.0260618	0.0187725	0.0403911	0.0801215	0.0919961	0.0635996	0.00120455	0.000166611	0.000731743	0.00505689	0.00671141	0.0077821
				492	0.301877	0.241071	0.0608056			492	1.32782	371	3.27684	492	1.32154
				494	0.298043	0.234501	0.0635414			494	1.3163	372	3.27111	494	1.23018
				496	0.294437	0.228161	0.0662758			496	1.30477	373	3.26541	496	1.14753
				498	0.29123	0.221996	0.0692343			498	1.29323	374	3.25973	498	1.06881
				500	0.291193	0.218579	0.0726134			500	1.28732	375	3.25407	500	1.00339
				502	0.291059	0.215067	0.0759924			502	1.28131	376	3.24845	502	0.94337
				504	0.292575	0.213204	0.0793714			504	1.27531	377	3.24284	504	0.895385
				506	0.291026	0.208275	0.0827504			506	1.26933	378	3.23726	506	0.83897
				508	0.294927	0.208797	0.0861294			508	1.26335	379	3.23171	508	0.808076
				510	0.298916	0.209207	0.0897089			510	1.25739	380	3.22618	510	0.777354
				512	0.304167	0.21041	0.0937576			512	1.25144	381	3.22067	512	0.748062
				514	0.311127	0.213321	0.0978063			514	1.2455	382	3.21519	514	0.727018
				516	0.321153	0.219298	0.101855			516	1.23957	383	3.20973	516	0.71768
				518	0.340948	0.235044	0.105904			518	1.23365	384	3.2043	518	0.739805
				520	0.362673	0.25272	0.109952			520	1.22774	385	3.19888	520	0.766151
				522	0.390537	0.276194	0.114344			522	1.22133	386	3.19349	522	0.805158
				524	0.425354	0.305628	0.119726			524	1.2141	387	3.18813	524	0.850908
				526	0.464435	0.339326	0.125109			526	1.20688	388	3.18278	526	0.904084
				528	0.506296	0.375806	0.13049			528	1.19969	389	3.17746	528	0.959989
				530	0.553099	0.417227	0.135872			530	1.19252	390	3.17217	530	1.02358
				532	0.59941	0.458151	0.141259			532	1.18537	391	3.16689	532	1.08112
				534	0.636472	0.489978	0.146494			534	1.17825	392	3.16164	534	1.1149
				536	0.671237	0.519508	0.151729			536	1.17114	393	3.1564	536	1.14131
				538	0.696924	0.539974	0.15695			538	1.16406	394	3.15119	538	1.14681
				540	0.718058	0.555888	0.162171			540	1.15699	395	3.14601	540	1.1426
				542	0.724059	0.556473	0.167586			542	1.14883	396	3.14084	542	1.10684
				544	0.717	0.543984	0.173016			544	1.1394	397	3.1357	544	1.04804
				546	0.699166	0.520719	0.178446			546	1.13001	398	3.13057	546	0.972693
				548	0.669942	0.487222	0.18272			548	1.12065	399	3.12547	548	0.88883
				550	0.63508	0.449171	0.185909			550	1.11133	400	3.12039	550	0.805362
				552	0.60252	0.414287	0.188234			552	1.10204	401	3.11533	552	0.733639
				554	0.574188	0.384423	0.189765			554	1.0928	402	3.11029	554	0.67526
				556	0.54984	0.360005	0.189835			556	1.08359	403	3.10527	556	0.632138
				558	0.537872	0.349346	0.188526			558	1.07441	404	3.10027	558	0.61768
				560	0.527763	0.340546	0.187217			560	1.06528	405	3.0953	560	0.606329
				562	0.522571	0.340617	0.181955			562	1.05941	406	3.09034	562	0.623996
				564	0.530169	0.354145	0.176024			564	1.06016	407	3.0854	564	0.67064
				566	0.551035	0.381081	0.169953			566	1.0609	408	3.08048	566	0.747424
				568	0.582884	0.419474	0.16341			568	1.06165	409	3.07558	568	0.85567
				570	0.621505	0.464625	0.15688			570	1.0624	410	3.07071	570	0.98722
				572	0.664303	0.513452	0.150851			572	1.06315	411	3.06585	572	1.13456
				574	0.701839	0.55664	0.145199			574	1.0639	412	3.06101	574	1.27788
				576	0.719493	0.579946	0.139546			576	1.06465	413	3.05619	576	1.38531
				578	0.70536	0.571467	0.133892			578	1.06539	414	3.05139	578	1.4227
				580	0.652037	0.523184	0.128854			580	1.0656	415	3.04661	580	1.35343
				582	0.576356	0.452178	0.124177			582	1.06129	416	3.04185	582	1.2138
				584	0.481206	0.361705	0.119501			584	1.05528	417	3.0371	584	1.00894
				586	0.392105	0.27776	0.114345			586	1.04928	418	3.03238	586	0.809714
				588	0.314528	0.206366	0.108162			588	1.04329	419	3.02767	588	0.63598
				590	0.24896	0.150373	0.0985874			590	1.03732	420	3.02298	590	0.508424
				592	0.197963	0.109311	0.0886522			592	1.03135	421	3.01831	592	0.411009
				594	0.158757	0.0801817	0.078575			594	1.0254	422	3.01366	594	0.340149
				596	0.128265	0.0593479	0.0689169			596	1.01946	423	3.00903	596	0.287051
				598	0.106409	0.0470347	0.0593744			598	1.01353	424	3.00442	598	0.264058
				600	0.0845005	0.0334143	0.0510862			600	1.0085	425	2.99982	600	0.218025
				602	0.0752322	0.0278174	0.0474148			602	1.00327	426	2.99524	602	0.19556
				604	0.0659639	0.0222205	0.0437434			604	0.998055	427	2.99068	604	0.169324
				606	0.0587562	0.0186827	0.0400734			606	0.992851	428	2.98613	606	0.155404
				608	0.053673	0.0172042	0.0364689			608	0.987661	429	2.98161	608	0.15725
				610	0.0485955	0.0157256	0.0328699			610	0.982484	430	2.9771	610	0.159473
				612	0.04415	0.014247	0.029903			612	0.977321	431	2.97261	612	0.158814
				614	0.0397852	0.0127684	0.0270168			614	0.972172	432	2.96813	614	0.157537
				616	0.0371553	0.0115906	0.0255647			616	0.967036	433	2.96368	616	0.151127
				618	0.0348246	0.0107134	0.0241112			618	0.961914	434	2.95924	618	0.148112
				620	0.032494	0.00983632	0.0226577			620	0.957009	435	2.95481	620	0.144709
				622	0.0305156	0.0089592	0.0215564			622	0.956125	436	2.9504	622	0.138539
				624	0.0286416	0.00808207	0.0205595			624	0.956225	437	2.94601	624	0.131035
				626	0.02695	0.00738873	0.0195613			626	0.956321	438	2.94164	626	0.125907
				628	0.0255591	0.00687916	0.01868			628	0.956414	439	2.93728	628	0.122755
				630	0.0242908	0.00636959	0.0179212			630	0.956502	440	2.93294	630	0.118474
				632	0.0230224	0.00586003	0.0171624			632	0.956587	441	2.92862	632	0.113815
				634	0.0218167	0.00535046	0.0164663			634	0.956668	442	2.92431	634	0.108311
				636	0.021019	0.00499961	0.0160194			636	0.956745	443	2.92002	636	0.104033
				638	0.0203785	0.00480748	0.015571			638	0.956818	444	2.91574	638	0.102915
				640	0.0197395	0.00461534	0.0151241			640	0.956599	445	2.91148	640	0.101721
				642	0.0191004	0.00442321	0.0146772			642	0.955402	446	2.90724	642	0.100455
				644	0.0184614	0.00423108	0.0142303			644	0.954205	447	2.90301	644	0.0991097
				646	0.0178776	0.00407654	0.0138011			646	0.953008	448	2.89879	646	0.0984596
				648	0.0173866	0.00395959	0.013427			648	0.95181	449	2.89459	648	0.0982995
				650	0.0168955	0.00384264	0.0130529			650	0.950613	450	2.89041	650	0.0981302
				652	0.0164045	0.00372569	0.0126788			652	0.949416	451	2.88624	652	0.0979509
				654	0.0159134	0.00360874	0.0123047			654	0.948219	452	2.88209	654	0.0977608
				656	0.0154307	0.00350014	0.0119306			656	0.947021	453	2.87795	656	0.0977921
				658	0.0149564	0.0033999	0.0115565			658	0.945824	454	2.87383	658	0.0980664
				660	0.0145678	0.00333725	0.0112305			660	0.944626	455	2.86973	660	0.0990529
				662	0.014209	0.00327877	0.0109302			662	0.941061	456	2.86563	662	0.0999911
				664	0.0138501	0.0032203	0.0106298			664	0.934745	457	2.86156	664	0.100984
				666	0.0134913	0.00316182	0.0103295			666	0.928444	458	2.85749	666	0.102033
				668	0.0131409	0.0031117	0.0100292			668	0.922157	459	2.85345	668	0.103422
				670	0.0127988	0.00306993	0.00972884			670	0.915884	460	2.84941	670	0.105183
				672	0.0124567	0.00302817	0.00942853			672	0.909625	461	2.84539	672	0.107057
				674	0.0121281	0.00298222	0.0091459			674	0.90338	462	2.84139	674	0.108691
				676	0.0118356	0.00294463	0.00889098			676	0.89715	463	2.8374	676	0.110398
				678	0.0115514	0.00291539	0.00863605			678	0.890934	464	2.83342	678	0.112528
				680	0.0112798	0.00289869	0.00838113			680	0.884732	465	2.82946	680	0.115286
				682	0.0110082	0.00288198	0.00812621			682	0.880019	466	2.82551	682	0.118217
				684	0.0107367	0.00286527	0.00787142			684	0.876574	467	2.82158	684	0.121336
				686	0.0104651	0.00284857	0.0076165			686	0.873134	468	2.81766	686	0.124666
				688	0.0102269	0.00286527	0.00736158			688	0.8697	469	2.81375	688	0.12974
				690	0.0100241	0.00288198	0.00714216			690	0.866273	470	2.80986	690	0.134506
				692	0.00986166	0.00289869	0.00696297			692	0.862851	471	2.80598	692	0.138767
				694	0.00969932	0.00291539	0.00678393			694	0.859436	472	2.80211	694	0.14325
				696	0.00954938	0.00294463	0.00660475			696	0.856026	473	2.79826	696	0.148612
				698	0.00941196	0.0029864	0.00642556			698	0.852623	474	2.79442	698	0.154923
				700	0.00927343	0.00302817	0.00624526			700	0.849226	475	2.7906	700	0.161625
				702	0.00912975	0.00306993	0.00605981			702	0.846188	476	2.78678	702	0.168868
				704	0.00898621	0.0031117	0.00587451			704	0.84497	477	2.78299	704	0.176565
				706	0.00885088	0.00316182	0.00568906			706	0.843752	478	2.7792	706	0.185258
				708	0.00873198	0.0032203	0.00551168			708	0.842535	479	2.77543	708	0.194756
				710	0.00864065	0.00327877	0.00536187			710	0.841317	480	2.77167	710	0.203833
				712	0.00854918	0.00333725	0.00521193			712	0.8401	481	2.76792	712	0.213437
				714	0.00845784	0.00339572	0.00506212			714	0.838882	482	2.76419	714	0.223604
				716	0.00837904	0.00346673	0.00491231			716	0.837665	483	2.76046	716	0.235241
				718	0.00831277	0.00355026	0.00476251			718	0.836448	484	2.75676	718	0.248487
				720	0.00824873	0.0036338	0.00461493			720	0.835093	485	2.75306	720	0.262467
				722	0.00819053	0.00371734	0.00447319			722	0.832437	486	2.74938	722	0.277008
				724	0.00813233	0.00380087	0.00433146			724	0.830206	487	2.74571	724	0.292501
				726	0.00807818	0.00388858	0.00418959			726	0.827974	488	2.74205	726	0.309385
				728	0.00799297	0.00398047	0.0040125			728	0.825742	489	2.7384	728	0.330673
				730	0.00790874	0.00407236	0.00383637			730	0.82351	490	2.73477	730	0.353838
				732	0.00800063	0.00416425	0.00383637			732	0.821278	491	2.73115	732	0.361822
				734	0.00809252	0.00425614	0.00383637			734	0.819046	492	2.72754	734	0.369806
				736	0.00820793	0.00437309	0.00383484			736	0.816814	493	2.72394	736	0.380119
				738	0.00834549	0.0045151	0.00383039			738	0.814582	494	2.72035	738	0.392919
				740	0.0085411	0.00465711	0.00388399			740	0.81294	495	2.71678	740	0.399685
				742	0.00884239	0.00479912	0.00404326			742	0.815459	496	2.71322	742	0.395648
				744	0.00914367	0.00494113	0.00420254			744	0.817977	497	2.70967	744	0.391917
				746	0.00949814	0.0050915	0.00440664			746	0.820495	498	2.70613	746	0.385138
				748	0.00989076	0.00525022	0.00464054			748	0.823013	499	2.7026	748	0.377126
				750	0.0103001	0.00540893	0.00489115			750	0.825531	500	2.69909	750	0.36862
				752	0.010842	0.00556765	0.0052743			752	0.828049	501	2.69559	752	0.351873
				754	0.0110927	0.00572637	0.00536633			754	0.830567	502	2.6921	754	0.355697
				756	0.0112999	0.00586838	0.00543149			756	0.833084	503	2.68862	756	0.360146
				758	0.0114252	0.00599368	0.00543149			758	0.835601	504	2.68515	758	0.367836
				760	0.0115088	0.00611899	0.00538986			760	0.838118	505	2.68169	760	0.378426
				762	0.0114946	0.00624429	0.00525035			762	0.837617	506	2.67824	762	0.396436
				764	0.0114498	0.00636959	0.00508022			764	0.834981	507	2.67481	764	0.417934
				766	0.0114128	0.00650325	0.00490953			766	0.832346	508	2.67138	766	0.441539
				768	0.0113835	0.00664526	0.00473828			768	0.829712	509	2.66797	768	0.467487
				770	0.0113535	0.00678727	0.0045662			770	0.82708	510	2.66457	770	0.495472
				772	0.0113234	0.00692928	0.00439411			772	0.82445	511	2.66118	772	0.525649
				774	0.0112933	0.00707129	0.00422203			774	0.821821	512	2.6578	774	0.558285
				776	0.0112465	0.0071966	0.00404995			776	0.819194	513	2.65443	776	0.59232
				778	0.0111854	0.00730519	0.00388023			778	0.816569	514	2.65107	778	0.627557
				780	0.011157	0.00741379	0.00374323			780	0.81389	515	2.64773	780	0.660195
				782	0.0111286	0.00752238	0.00360623			782	0.810977	516	2.64439	782	0.695313
				784	0.0111002	0.00763098	0.00346924			784	0.808273	517	2.64106	784	0.733205
				786	0.0110593	0.00772705	0.00333224			786	0.805572	518	2.63775	786	0.772959
				788	0.011019	0.00781058	0.00320846			788	0.802876	519	2.63444	788	0.811456
				790	0.0109947	0.00789412	0.00310056			790	0.800185	520	2.63115	790	0.848675
				792	0.0109703	0.00797765	0.00299266			792	0.797498	521	2.62787	792	0.888579
				794	0.010946	0.00806119	0.00288476			794	0.794815	522	2.62459	794	0.931467
				796	0.0110064	0.00821155	0.00279482			796	0.792136	523	2.62133	796	0.979376
				798	0.0111519	0.00842875	0.00272312			798	0.789462	524	2.61808	798	1.03175
				800	0.0111719	0.00852064	0.00265128			800	0.786792	525	2.61483	800	1.07126
				802	0.011235	0.00864594	0.00258905			802	0.782153	526	2.6116	802	1.11314
				804	0.011295	0.00872947	0.00256552			804	0.778018	527	2.60838	804	1.13421
				806	0.0113549	0.00881301	0.00254185			806	0.773884	528	2.60517	806	1.15572
				808	0.0114566	0.00893831	0.00251832			808	0.76975	529	2.60197	808	1.1831
				810	0.0115178	0.00902185	0.00249591			810	0.765615	530	2.59877	810	1.20489
				812	0.0115831	0.00910539	0.00247767			812	0.76148	531	2.59559	812	1.22499
				814	0.0116483	0.00918892	0.00245943			814	0.757345	532	2.59242	814	1.2454
				816	0.0117052	0.0092641	0.00244105			816	0.75321	533	2.58926	816	1.26504
				818	0.0118373	0.00941447	0.00242281			818	0.749075	534	2.5861	818	1.29525
				820	0.0119796	0.00956483	0.00241474			820	0.744939	535	2.58296	820	1.32034
				822	0.0121294	0.0097152	0.00241418			822	0.744757	536	2.57983	822	1.34141
				824	0.0122793	0.00986556	0.00241376			824	0.744745	537	2.5767	824	1.3624
				826	0.0123999	0.00998669	0.00241321			826	0.744733	538	2.57359	826	1.37945
				828	0.0124914	0.0100786	0.00241279			828	0.744722	539	2.57049	828	1.39238
				830	0.0125827	0.0101705	0.00241223			830	0.74471	540	2.56739	830	1.4054
				832	0.0126742	0.0102624	0.00241181			832	0.744698	541	2.5643	832	1.41835
				834	0.0127655	0.0103542	0.00241126			834	0.744687	542	2.56123	834	1.43138
				836	0.0128653	0.0104545	0.00241084			836	0.744675	543	2.55816	836	1.44548
				838	0.0129734	0.0105631	0.00241028			838	0.744663	544	2.5551	838	1.46084
				840	0.0130815	0.0106717	0.00240986			840	0.744652	545	2.55206	840	1.47611
				842	0.0131896	0.0107803	0.00240931			842	0.74444	546	2.54902	842	1.49148
				844	0.0132973	0.0108889	0.00240847			844	0.743389	547	2.54599	844	1.50702
				846	0.0133718	0.0109641	0.00240778			846	0.742338	548	2.54297	846	1.51787
				848	0.0134128	0.0110058	0.00240694			848	0.741286	549	2.53995	848	1.52418
				850	0.0134538	0.0110476	0.00240624			850	0.740235	550	2.53695	850	1.53041
				852	0.0134948	0.0110894	0.00240541			852	0.739184	551	2.53396	852	1.53673
				854	0.0135358	0.0111311	0.00240471			854	0.738133	552	2.53097	854	1.54296
				856	0.013606	0.0112021	0.00240388			856	0.737081	553	2.528	856	1.55334
				858	0.0137125	0.0113024	0.00241014			858	0.73603	554	2.52503	858	1.56317
				860	0.0138193	0.0114026	0.00241669			860	0.734938	555	2.52207	860	1.57276
				862	0.0139261	0.0115029	0.00242323			862	0.731721	556	2.51912	862	1.5823
				864	0.0140327	0.0116031	0.00242963			864	0.727674	557	2.51618	864	1.59189
				866	0.0141145	0.0116783	0.00243618			866	0.723632	558	2.51325	866	1.5979
				868	0.0141711	0.0117284	0.00244272			868	0.719594	559	2.51033	868	1.60046
				870	0.0142353	0.0117785	0.00245678			870	0.715562	560	2.50741	870	1.5981
				872	0.0142998	0.0118286	0.00247112			872	0.711533	561	2.50451	872	1.59558
				874	0.0143642	0.0118788	0.00248546			874	0.70751	562	2.50161	874	1.5931
				876	0.0144329	0.0119331	0.0024998			876	0.70349	563	2.49872	876	1.5912
				878	0.0145057	0.0119915	0.00251414			878	0.699476	564	2.49584	878	1.58988
				880	0.0145785	0.01205	0.00252848			880	0.695466	565	2.49297	880	1.58857
				882	0.0146488	0.0121085	0.00254032			882	0.691277	566	2.4901	882	1.58884
				884	0.014719	0.012167	0.00255201			884	0.688229	567	2.48725	884	1.5892
				886	0.0147809	0.0122171	0.00256385			886	0.685351	568	2.4844	886	1.58838
				888	0.0148344	0.0122589	0.00257554			888	0.682479	569	2.48156	888	1.58657
				890	0.0148888	0.0123006	0.00258821			890	0.679612	570	2.47873	890	1.58419
				892	0.0149433	0.0123424	0.00260088			892	0.676751	571	2.47591	892	1.58182
				894	0.0149977	0.0123842	0.00261355			894	0.673895	572	2.47309	894	1.57948
				896	0.0150521	0.0124259	0.00262622			896	0.671045	573	2.47029	896	1.57716
				898	0.0151066	0.0124677	0.00263889			898	0.6682	574	2.46749	898	1.57487
				900	0.0151612	0.0125095	0.0026517			900	0.665361	575	2.4647	900	1.57251
				902	0.0152141	0.0125512	0.00266284			902	0.664098	576	2.46192	902	1.57116
				904	0.0152642	0.012593	0.00267119			904	0.664056	577	2.45914	904	1.57146
				906	0.0153058	0.0126264	0.00267941			906	0.664042	578	2.45638	906	1.5708
				908	0.0153391	0.0126515	0.00268762			908	0.664024	579	2.45362	908	1.5691
				910	0.0153725	0.0126765	0.00269597			910	0.664004	580	2.45087	910	1.56734
				912	0.0154058	0.0127016	0.00270419			912	0.663981	581	2.44812	912	1.56567
				914	0.015436	0.0127267	0.00270934			914	0.663954	582	2.44539	914	1.56578
				916	0.0154556	0.0127475	0.00270809			916	0.663925	583	2.44266	916	1.56907
				918	0.0154712	0.0127642	0.00270697			918	0.663893	584	2.43994	918	1.57177
				920	0.0154867	0.012781	0.00270572			920	0.663858	585	2.43723	920	1.57456
				922	0.0155023	0.0127977	0.00270461			922	0.660409	586	2.43453	922	1.57727
				924	0.0155176	0.0128144	0.00270321			924	0.656393	587	2.43183	924	1.58014
				926	0.0154985	0.0128102	0.00268832			926	0.652389	588	2.42914	926	1.58838
				928	0.0154585	0.0127851	0.00267342			928	0.648397	589	2.42646	928	1.5941
				930	0.0154187	0.0127601	0.00265866			930	0.644416	590	2.42378	930	1.59981
				932	0.0153534	0.012735	0.00261842			932	0.640448	591	2.42112	932	1.6212
				934	0.0152771	0.0127099	0.00256719			934	0.636492	592	2.41846	934	1.65031
				936	0.0152093	0.0126932	0.00251609			936	0.632548	593	2.41581	936	1.68161
				938	0.0151497	0.0126849	0.00246486			938	0.628616	594	2.41316	938	1.71543
				940	0.0150902	0.0126765	0.00241362			940	0.624696	595	2.41053	940	1.75069
				942	0.0150306	0.0126682	0.00236239			942	0.621629	596	2.4079	942	1.78748
				944	0.0149589	0.0126598	0.00229904			944	0.619556	597	2.40527	944	1.83552
				946	0.0148703	0.0126389	0.00223138			946	0.617484	598	2.40266	946	1.88806
				948	0.0147692	0.0126055	0.00216371			948	0.615411	599	2.40005	948	1.94196
				950	0.0146683	0.0125721	0.00209619			950	0.613339	600	2.39745	950	1.9992
				952	0.0145693	0.0125387	0.00203061			952	0.611266	601	2.39486	952	2.05828
				954	0.0144855	0.0125053	0.00198021			954	0.609193	602	2.39227	954	2.10504
				956	0.0143976	0.0124677	0.00192995			956	0.60712	603	2.38969	956	2.15337
				958	0.0143056	0.0124259	0.00187969			958	0.605047	604	2.38712	958	2.20354
				960	0.0142135	0.0123842	0.00182929			960	0.602974	605	2.38455	960	2.25664
				962	0.0141214	0.0123424	0.00177903			962	0.600928	606	2.38199	962	2.31257
				964	0.0140248	0.0123006	0.00172418			964	0.599238	607	2.37944	964	2.37807
				966	0.013898	0.0122505	0.00164746			966	0.59755	608	2.3769	966	2.47866
				968	0.0137629	0.012192	0.00157089			968	0.595864	609	2.37436	968	2.58708
				970	0.0136279	0.0121336	0.00149431			970	0.594179	610	2.37183	970	2.70661
				972	0.0135205	0.0120751	0.00144545			972	0.592496	611	2.36931	972	2.78463
				974	0.0134168	0.0120166	0.0014002			974	0.590815	612	2.36679	974	2.86069
				976	0.0133006	0.0119456	0.00135498			976	0.589136	613	2.36428	976	2.9387
				978	0.0131671	0.0118621	0.00130505			978	0.587458	614	2.36177	978	3.02979
				980	0.0130304	0.0117785	0.00125184			980	0.585783	615	2.35928	980	3.13633
				982	0.0128936	0.011695	0.00119864			982	0.585186	616	2.35679	982	3.2523
				984	0.0127569	0.0116115	0.00114543			984	0.585222	617	2.3543	984	3.37908
				986	0.0126034	0.0115112	0.00109221			986	0.585258	618	2.35183	986	3.51311
				988	0.0124333	0.0113943	0.001039			988	0.585293	619	2.34936	988	3.65551
				990	0.0122631	0.0112773	0.00098579			990	0.585328	620	2.34689	990	3.81329
				992	0.0120929	0.0111604	0.000932578			992	0.585361	621	2.34444	992	3.98907
				994	0.0119228	0.0110434	0.00087938			994	0.585394	622	2.34198	994	4.18606
				996	0.0117526	0.0109265	0.000826168			996	0.585427	623	2.33954	996	4.40849
				998	0.0115825	0.0108095	0.000772955			998	0.585459	624	2.3371	998	4.66155
				1000	0.0114123	0.0106926	0.000719743			1000	0.58549	625	2.33467	1000	4.95203
												626	2.33225
												627	2.32983
												628	2.32742
												629	2.32501
												630	2.32261
												631	2.32022
												632	2.31783
												633	2.31545
												634	2.31308
												635	2.31071
												636	2.30834
												637	2.30599
												638	2.30364
												639	2.30129
												640	2.29896
												641	2.29663
												642	2.2943
												643	2.29198
												644	2.28967
												645	2.28736
												646	2.28506
												647	2.28276
												648	2.28047
												649	2.27818
												650	2.27591
												651	2.27363
												652	2.27136
												653	2.2691
												654	2.26685
												655	2.2646
												656	2.26235
												657	2.26011
												658	2.25788
												659	2.25565
												660	2.25343
												661	2.25121
												662	2.249
												663	2.2468
												664	2.2446
												665	2.2424
												666	2.24021
												667	2.23803
												668	2.23585
												669	2.23368
												670	2.23151
												671	2.22935
												672	2.22719
												673	2.22504
												674	2.22289
												675	2.22075
												676	2.21862
												677	2.21649
												678	2.21436
												679	2.21224
												680	2.21013
												681	2.20802
												682	2.20591
												683	2.20381
												684	2.20172
												685	2.19963
												686	2.19754
												687	2.19546
												688	2.19339
												689	2.19132
												690	2.18925
												691	2.18719
												692	2.18514
												693	2.18309
												694	2.18104
												695	2.179
												696	2.17697
												697	2.17494
												698	2.17291
												699	2.17089
												700	2.16887
												701	2.16686
												702	2.16485
												703	2.16285
												704	2.16085
												705	2.15886
												706	2.15687
												707	2.15489
												708	2.15291
												709	2.15094
												710	2.14897
												711	2.147
												712	2.14504
												713	2.14309
												714	2.14113
												715	2.13919
												716	2.13725
												717	2.13531
												718	2.13337
												719	2.13144
												720	2.12952
												721	2.1276
												722	2.12568
												723	2.12377
												724	2.12187
												725	2.11996
												726	2.11806
												727	2.11617
												728	2.11428
												729	2.11239
												730	2.11051
												731	2.10864
												732	2.10676
												733	2.10489
												734	2.10303
												735	2.10117
												736	2.09931
												737	2.09746
												738	2.09561
												739	2.09377
												740	2.09193
												741	2.09009
												742	2.08826
												743	2.08644
												744	2.08461
												745	2.08279
												746	2.08098
												747	2.07917
												748	2.07736
												749	2.07556
												750	2.07376
												751	2.07196
												752	2.07017
												753	2.06838
												754	2.0666
												755	2.06482
												756	2.06304
												757	2.06127
												758	2.0595
												759	2.05774
												760	2.05598
												761	2.05422
												762	2.05247
												763	2.05072
												764	2.04898
												765	2.04724
												766	2.0455
												767	2.04376
												768	2.04203
												769	2.04031
												770	2.03859
												771	2.03687
												772	2.03515
												773	2.03344
												774	2.03173
												775	2.03003
												776	2.02833
												777	2.02663
												778	2.02493
												779	2.02324
												780	2.02156
												781	2.01988
												782	2.0182
												783	2.01652
												784	2.01485
												785	2.01318
												786	2.01151
												787	2.00985
												788	2.00819
												789	2.00654
												790	2.00489
												791	2.00324
												792	2.0016
												793	1.99996
												794	1.99832
												795	1.99668
												796	1.99505
												797	1.99343
												798	1.9918
												799	1.99018
												800	1.98856
												801	1.98695
												802	1.98534
												803	1.98373
												804	1.98213
												805	1.98053
												806	1.97893
												807	1.97733
												808	1.97574
												809	1.97416
												810	1.97257
												811	1.97099
												812	1.96941
												813	1.96784
												814	1.96626
												815	1.9647
												816	1.96313
												817	1.96157
												818	1.96001
												819	1.95845
												820	1.9569
												821	1.95535
												822	1.9538
												823	1.95226
												824	1.95072
												825	1.94918
												826	1.94765
												827	1.94612
												828	1.94459
												829	1.94307
												830	1.94154
												831	1.94002
												832	1.93851
												833	1.937
												834	1.93549
												835	1.93398
												836	1.93247
												837	1.93097
												838	1.92948
												839	1.92798
												840	1.92649
												841	1.925
												842	1.92351
												843	1.92203
												844	1.92055
												845	1.91907
												846	1.9176
												847	1.91612
												848	1.91465
												849	1.91319
												850	1.91173
												851	1.91026
												852	1.90881
												853	1.90735
												854	1.9059
												855	1.90445
												856	1.903
												857	1.90156
												858	1.90012
												859	1.89868
												860	1.89725
												861	1.89581
												862	1.89438
												863	1.89296
												864	1.89153
												865	1.89011
												866	1.88869
												867	1.88728
												868	1.88586
												869	1.88445
												870	1.88304
												871	1.88164
												872	1.88023
												873	1.87883
												874	1.87744
												875	1.87604
												876	1.87465
												877	1.87326
												878	1.87187
												879	1.87049
												880	1.86911
												881	1.86773
												882	1.86635
												883	1.86498
												884	1.8636
												885	1.86224
												886	1.86087
												887	1.85951
												888	1.85814
												889	1.85679
												890	1.85543
												891	1.85408
												892	1.85272
												893	1.85137
												894	1.85003
												895	1.84868
												896	1.84734
												897	1.846
												898	1.84467
												899	1.84333
												900	1.842
												901	1.84067
												902	1.83935
												903	1.83802
												904	1.8367
												905	1.83538
												906	1.83406
												907	1.83275
												908	1.83144
												909	1.83013
												910	1.82882
												911	1.82751
												912	1.82621
												913	1.82491
												914	1.82361
												915	1.82232
												916	1.82102
												917	1.81973
												918	1.81844
												919	1.81716
												920	1.81587
												921	1.81459
												922	1.81331
												923	1.81204
												924	1.81076
												925	1.80949
												926	1.80822
												927	1.80695
												928	1.80568
												929	1.80442
												930	1.80316
												931	1.8019
												932	1.80064
												933	1.79939
												934	1.79814
												935	1.79688
												936	1.79564
												937	1.79439
												938	1.79315
												939	1.79191
												940	1.79067
												941	1.78943
												942	1.78819
												943	1.78696
												944	1.78573
												945	1.7845
												946	1.78328
												947	1.78205
												948	1.78083
												949	1.77961
												950	1.77839
												951	1.77718
												952	1.77596
												953	1.77475
												954	1.77354
												955	1.77233
												956	1.77113
												957	1.76993
												958	1.76872
												959	1.76753
												960	1.76633
												961	1.76513
												962	1.76394
												963	1.76275
												964	1.76156
												965	1.76037
												966	1.75919
												967	1.75801
												968	1.75683
												969	1.75565
												970	1.75447
												971	1.7533
												972	1.75212
												973	1.75095
												974	1.74978
												975	1.74862
												976	1.74745
												977	1.74629
												978	1.74513
												979	1.74397
												980	1.74281
												981	1.74166
												982	1.74051
												983	1.73935
												984	1.73821
												985	1.73706
												986	1.73591
												987	1.73477
												988	1.73363
												989	1.73249
												990	1.73135
												991	1.73021
												992	1.72908
												993	1.72795
												994	1.72682
												995	1.72569
												996	1.72456
												997	1.72344
												998	1.72232
												999	1.7212
												1000	1.72008

## Sheet: Fig. 2
Panel B					Panel E
Frequency (Hz)	Pixel #1 (‰)	Pixel #2 (‰)	Pixel #3 (‰)		Somatosensory trial time (s)	Pixel #1 mean (‰)	Pixel #2 mean (‰)	Pixel #3 mean (‰)	Pixel #1 sem (‰)	Pixel #2 sem (‰)	Pixel #3 sem (‰)		Auditory trial time (s)	Pixel #1 mean (‰)	Pixel #2 mean (‰)	Pixel #3 mean (‰)	Pixel #1 sem (‰)	Pixel #2 sem (‰)	Pixel #3 sem (‰)		Visual trial time (s)	Pixel #1 mean (‰)	Pixel #2 mean (‰)	Pixel #3 mean (‰)	Pixel #1 sem (‰)	Pixel #2 sem (‰)	Pixel #3 sem (‰)
0	1000	1000	1000		0.2	-0.373924	0.00679027	-0.0956337	0.196031	0.347297	0.318818		0.2	0.0460753	-0.586136	-0.230046	0.295987	0.296663	0.19503		0.2	0.0116569	0.381189	-1.16	0.325683	0.307112	0.199371
0.00252525	0.624111	2.96423	0.504938		0.4	-0.542921	0.226276	-0.149505	0.247958	0.243287	0.300395		0.4	-0.246162	-0.0547906	-0.143927	0.246677	0.246879	0.19993		0.4	0.0254994	0.35468	-0.991324	0.350114	0.271789	0.186689
0.00505051	0.71237	1.12259	0.252588		0.6	0.0882287	0.567479	0.0539802	0.2676	0.345085	0.245744		0.6	-0.0473994	0.110526	-0.0344182	0.297022	0.264419	0.205673		0.6	-0.106027	0.513603	-0.499474	0.31338	0.365005	0.22383
0.00757576	0.171487	1.10698	0.113967		0.8	-0.517443	0.758893	0.070867	0.237789	0.278463	0.22846		0.8	0.16756	-0.0374377	0.0277663	0.263114	0.240188	0.216714		0.8	-0.033854	0.497208	-0.372603	0.321042	0.346307	0.175773
0.010101	0.729933	0.559604	0.416027		1	-0.250573	0.000600085	0.117494	0.181495	0.253461	0.23024		1	0.112546	-0.492226	0.193072	0.184543	0.222861	0.173248		1	0.0468648	0.496798	-0.0664163	0.261794	0.29617	0.16997
0.0126263	0.138297	0.874945	0.278178		1.2	-0.263862	-0.102479	0.0213841	0.204206	0.196355	0.211755		1.2	0.0111895	-0.0382527	0.0869371	0.272952	0.210046	0.115553		1.2	0.111429	0.388269	-0.247805	0.210173	0.303286	0.142118
0.0151515	0.778422	0.467359	0.225018		1.4	-0.107533	0.118364	-0.126485	0.214412	0.230585	0.177623		1.4	0.132823	-0.472517	0.137206	0.207932	0.184663	0.196771		1.4	0.107128	0.205761	-0.120854	0.209186	0.284786	0.196377
0.0176768	0.307159	0.36727	0.0587854		1.6	-0.0604323	-0.276274	-0.185927	0.177913	0.184668	0.132301		1.6	0.0604985	-0.503678	-0.112586	0.22387	0.199687	0.157731		1.6	0.227409	-0.106683	-0.0035632	0.137741	0.273536	0.130161
0.020202	0.517656	0.44961	0.151248		1.8	0.014891	-0.00953428	-0.0417356	0.192161	0.205755	0.173888		1.8	0.1297	-0.167582	0.198017	0.183513	0.218805	0.121633		1.8	-0.256807	-0.495383	0.114673	0.201726	0.183105	0.160708
0.0227273	0.323991	0.411801	0.135332		2	0.0944433	0.0333214	0.100218	0.190344	0.233401	0.182228		2	0.161567	0.117997	-0.404952	0.191712	0.160429	0.144356		2	0.106029	-0.131663	0.0372314	0.153609	0.196798	0.144079
0.0252525	0.206825	0.421847	0.176954		2.2	0.127134	0.133971	-0.321222	0.21454	0.228361	0.165534		2.2	-0.231745	0.215827	0.133814	0.21681	0.237535	0.164268		2.2	-0.317439	-0.539973	0.421002	0.222742	0.276966	0.116161
0.0277778	0.190077	0.402399	0.121887		2.4	0.311288	0.210691	0.142545	0.173455	0.222604	0.182118		2.4	0.0143478	0.57051	0.138496	0.165329	0.210037	0.14419		2.4	-0.079509	-0.284023	0.321558	0.226468	0.274446	0.154951
0.030303	0.441077	0.265812	0.321578		2.6	0.00811987	-0.245771	-0.0366394	0.141119	0.230047	0.197424		2.6	-0.134583	0.3418	0.0204751	0.229022	0.236675	0.175035		2.6	-0.122575	-0.0879088	0.343615	0.227453	0.268246	0.159313
0.0328283	0.511545	0.212392	0.0661992		2.8	0.0189912	-0.423322	0.031011	0.255919	0.268468	0.242475		2.8	0.200898	0.509348	0.223787	0.223089	0.214482	0.219802		2.8	-0.0648595	0.162555	0.607867	0.267486	0.263626	0.158689
0.0353535	0.500854	0.186011	0.114786		3	0.271195	-0.331873	-0.198889	0.203853	0.281703	0.210245		3	-0.0440376	0.406187	-0.000559668	0.247745	0.284697	0.237049		3	0.121673	-0.251359	0.344676	0.241577	0.27518	0.222694
0.0378788	0.333362	0.353685	0.111003		3.2	0.323055	-0.173521	0.281	0.293224	0.239756	0.185911		3.2	0.0149597	-0.0466591	-0.278521	0.292806	0.190233	0.213798		3.2	0.0311908	-0.198475	0.672133	0.314612	0.251635	0.173373
0.040404	0.613948	0.207938	0.153491		3.4	0.465933	-0.206456	0.198177	0.208009	0.348889	0.311439		3.4	-0.212615	-0.0486635	0.0541146	0.285308	0.21074	0.25346		3.4	0.0920555	-0.502261	0.398564	0.303311	0.354451	0.177427
0.0429293	0.405536	0.254233	0.0292031		3.6	0.393408	-0.287156	0.13936	0.257573	0.240256	0.277783		3.6	-0.135623	0.175747	-0.00867484	0.403578	0.200336	0.275325		3.6	0.100135	-0.402333	0.200721	0.341276	0.38742	0.176343
0.0454545	1.59063	0.336396	0.269634		3.8	0.555969	0.0381399	0.182964	0.307551	0.313688	0.305311		3.8	-0.00815508	-0.0776257	-0.182685	0.413897	0.199813	0.335353		3.8	-0.00630046	-0.313761	0.278813	0.369535	0.39028	0.201479
0.0479798	0.215137	0.0793992	0.136689		4	0.315835	0.0888518	0.145117	0.326765	0.300795	0.346891		4	-0.181456	0.243659	-0.249412	0.416182	0.27113	0.285944		4	0.142516	-0.419042	-0.0816321	0.430851	0.400987	0.164119
0.0505051	0.23405	1.19597	0.0907626		4.2	0.516681	0.226784	-0.0655651	0.315861	0.306388	0.257778		4.2	0.150434	0.383859	-0.301356	0.446751	0.267013	0.355207		4.2	-0.0802748	-0.0608563	-0.13309	0.402424	0.423205	0.212282
0.0530303	0.129971	0.115484	0.158083		4.4	0.322179	0.212062	-0.060236	0.261877	0.320721	0.372185		4.4	0.343877	0.354048	-0.0899407	0.423755	0.269382	0.273411		4.4	0.127661	-0.149699	-0.346045	0.422805	0.382387	0.272974
0.0555556	0.0759823	0.0970121	1.16852		4.6	0.238277	0.28603	0.255236	0.323867	0.366593	0.404525		4.6	0.341197	0.350506	-0.269959	0.480286	0.372351	0.33221		4.6	0.0803132	-0.301491	-0.738454	0.481027	0.443251	0.243109
0.0580808	0.20085	0.151193	0.160894		4.8	0.432834	-0.0182291	0.231911	0.372892	0.515199	0.410639		4.8	0.191557	0.569249	0.0406262	0.46979	0.245936	0.318608		4.8	0.015023	-0.0815888	-0.479287	0.513086	0.452265	0.232093
0.0606061	0.046448	0.121841	0.158575		5	0.619877	-0.113715	0.0791104	0.376896	0.425557	0.47146		5	0.0353548	0.493535	-0.356274	0.506307	0.252244	0.368086		5	0.0392053	-0.733141	-0.740198	0.48898	0.435299	0.22097
0.0631313	0.0818612	0.0877249	0.0562391		5.2	0.856338	0.626941	-0.0428114	0.291761	0.47848	0.444461		5.2	-0.261107	0.250128	-0.257743	0.576151	0.319834	0.340395		5.2	-0.203727	-0.541009	-0.637672	0.442704	0.357526	0.271025
0.0656566	0.176281	0.05132	0.043339		5.4	0.525201	0.514926	0.0879971	0.362002	0.442671	0.388858		5.4	-0.0924475	0.0672165	-0.216682	0.656438	0.365594	0.305119		5.4	0.333584	-0.10441	-0.956198	0.520983	0.447264	0.234349
0.0681818	0.15066	0.107955	0.0881591		5.6	0.477319	-0.0655613	0.0437761	0.420344	0.477104	0.516378		5.6	-0.120093	0.0129936	-0.430281	0.573305	0.383756	0.364634		5.6	-0.0919963	-0.0701571	-0.955595	0.480057	0.44148	0.255111
0.0707071	0.062284	0.0779516	0.0958815		5.8	0.854384	0.16358	0.452195	0.473124	0.509535	0.53878		5.8	0.0165246	-0.068641	-0.283353	0.623283	0.366701	0.355836		5.8	0.0982178	-0.0537412	-0.925591	0.503271	0.438836	0.276286
0.0732323	0.0844679	0.0511143	0.0332067		6	0.841997	0.00740104	0.0262841	0.407389	0.503529	0.444252		6	-0.314339	-0.520085	-0.525704	0.667203	0.374416	0.369923		6	-0.30087	0.448173	-1.45163	0.482253	0.587786	0.258055
0.0757576	0.035654	0.0847403	0.0687192		6.2	0.298161	0.0516451	-0.0741782	0.403513	0.501409	0.466203		6.2	-0.536188	-0.733257	-0.397551	0.653217	0.39136	0.284096		6.2	-0.247279	0.201063	-1.13244	0.609806	0.535739	0.227141
0.0782828	0.0677311	0.135628	0.0719687		6.4	0.624831	-0.163959	-0.0715429	0.391121	0.516174	0.479041		6.4	-0.634725	-0.726787	-0.295372	0.706958	0.393005	0.365829		6.4	-0.283507	-0.30206	-1.28957	0.604466	0.519726	0.289376
0.0808081	0.252084	0.0672986	0.0640054		6.6	0.319583	-0.282235	0.00119412	0.443717	0.609958	0.582798		6.6	-0.368603	-1.23363	-0.389472	0.707175	0.483299	0.368035		6.6	-0.260993	-0.274784	-1.34912	0.660719	0.483766	0.32814
0.0833333	0.117634	0.195753	0.0117994		6.8	0.29819	0.316242	0.0637004	0.366547	0.460457	0.563963		6.8	-0.662585	-1.52042	-0.422889	0.687577	0.45386	0.377005		6.8	-0.410782	-0.17382	-1.7594	0.631866	0.584366	0.302619
0.0858586	0.0605546	0.141981	0.107994		7	0.319622	0.277903	-0.107665	0.475332	0.556554	0.517764		7	-0.475286	-2.22602	-0.561101	0.751394	0.462679	0.420433		7	-0.34418	-0.728696	-1.62627	0.619777	0.615771	0.288216
0.0883838	0.0709278	0.0126201	0.166931		7.2	0.485381	-0.14946	-0.00236095	0.400551	0.572274	0.562916		7.2	-0.855894	-2.70324	-0.820708	0.752437	0.371499	0.434774		7.2	-0.286247	-0.307494	-1.76109	0.660792	0.577706	0.289411
0.0909091	0.384263	0.0704722	0.206673		7.4	0.551317	-0.584873	-0.0104739	0.41158	0.521025	0.574087		7.4	-0.796491	-2.40064	-0.414011	0.778929	0.403137	0.517499		7.4	-0.605461	-0.560127	-1.86097	0.665676	0.508045	0.293558
0.0934343	0.122098	0.13201	0.124396		7.6	0.214519	-0.268603	-0.496046	0.396479	0.612505	0.543509		7.6	-0.330622	-2.19526	-0.405275	0.870116	0.431618	0.417444		7.6	-0.206779	-0.305161	-2.00739	0.688641	0.623765	0.30725
0.0959596	0.144472	0.045079	0.111749		7.8	0.810755	-0.131216	-0.308651	0.356985	0.538111	0.656502		7.8	-0.649786	-2.51486	-1.01945	0.805043	0.316611	0.475758		7.8	0.097939	0.0987072	-1.89292	0.675722	0.528109	0.312234
0.0984848	0.0995909	0.145287	0.155105		8	0.301834	-0.159895	-0.478204	0.448427	0.504887	0.64995		8	-0.938164	-2.03925	-0.626432	0.856944	0.379514	0.518857		8	-0.34336	-0.264526	-1.79243	0.652404	0.56967	0.318106
0.10101	0.124759	0.391778	0.111482		8.2	0.432643	-0.0182039	-0.386681	0.474318	0.489295	0.65355		8.2	-0.941797	-2.03277	-0.57989	0.817078	0.369003	0.515732		8.2	-0.0650087	-0.245374	-2.21209	0.648582	0.553754	0.260115
0.103535	0.074779	0.0955558	0.0555367		8.4	0.989532	0.111541	-0.680849	0.426896	0.479625	0.577273		8.4	-0.578779	-1.59205	-0.409	0.8351	0.417526	0.561872		8.4	0.125696	-0.0829763	-2.05209	0.764113	0.612153	0.306018
0.106061	0.0452798	0.174852	0.146914		8.6	0.668014	0.594522	-0.719443	0.50672	0.515059	0.606404		8.6	-1.0178	-1.96319	-0.268918	0.86856	0.435553	0.553431		8.6	0.215099	-0.015843	-2.2144	0.714044	0.679275	0.27546
0.108586	0.00675991	0.0922892	0.0494062		8.8	0.416516	0.0745415	-0.765616	0.45101	0.558856	0.619173		8.8	-0.82966	-1.94119	-0.124494	0.912914	0.438195	0.562508		8.8	-0.0268486	-0.299206	-2.18082	0.698286	0.63015	0.337549
0.111111	0.130533	0.0565889	0.324439		9	0.341988	-0.0717624	-0.620202	0.512863	0.527096	0.619673		9	-0.821497	-1.9428	-0.218758	0.883995	0.417147	0.575504		9	0.352638	0.196523	-2.14276	0.698874	0.621839	0.265454
0.113636	0.0104708	0.0518008	0.0345311		9.2	-0.352844	0.122058	-0.882394	0.506149	0.553776	0.612451		9.2	-0.790753	-1.56837	-0.219061	0.92207	0.430275	0.577117		9.2	0.513289	-0.0940182	-2.3938	0.723657	0.598168	0.299139
0.116162	0.0789528	0.0689563	0.0478895		9.4	-0.818326	-0.292072	-0.614704	0.506042	0.616237	0.625514		9.4	-0.727724	-1.81555	0.00727383	0.842572	0.445353	0.600411		9.4	-4.07007e-05	-0.15762	-2.3636	0.692462	0.654965	0.278196
0.118687	0.0514814	0.0390268	0.0303869		9.6	-0.899184	-0.865794	-1.00053	0.449161	0.49479	0.587122		9.6	-0.71594	-1.51483	-0.165176	0.930942	0.408425	0.618005		9.6	0.197003	-0.341091	-2.78774	0.716122	0.601771	0.29933
0.121212	0.0364917	0.107114	0.0178158		9.8	-1.58677	-0.777949	-1.02426	0.447896	0.470029	0.571278		9.8	-0.798867	-2.01253	-0.274573	0.883976	0.43503	0.680343		9.8	0.202381	-0.737176	-2.69844	0.699153	0.647325	0.328806
0.123737	0.089048	0.102054	0.116143		10	-2.09785	-1.23614	-1.01608	0.409745	0.531778	0.564427		10	-0.543968	-2.02231	-0.330021	0.953213	0.434126	0.676364		10	0.502577	-0.420229	-2.67134	0.71138	0.708268	0.34469
0.126263	0.02278	0.149558	0.0299484		10.2	-2.81643	-1.20265	-1.08271	0.494139	0.520013	0.657975		10.2	-0.894684	-1.89848	-0.269944	0.920485	0.358016	0.69551		10.2	-0.0460466	-0.430838	-2.72918	0.736268	0.663312	0.335486
0.128788	0.0970334	0.148603	0.0866554		10.4	-2.8299	-1.46634	-1.05797	0.510759	0.597603	0.623609		10.4	-0.76845	-2.37023	-0.120005	0.980692	0.383	0.708814		10.4	0.160244	-0.201934	-2.74044	0.704923	0.542655	0.391146
0.131313	0.0622125	0.115555	0.0788132		10.6	-3.14301	-1.68871	-1.22827	0.527771	0.541905	0.609927		10.6	-0.355835	-2.28193	-0.203833	0.935791	0.469833	0.687401		10.6	0.181666	-0.674662	-2.75843	0.742896	0.607704	0.291265
0.133838	0.0524356	0.0808429	0.0468344		10.8	-3.06232	-1.57386	-1.33479	0.579752	0.605071	0.660783		10.8	-0.300162	-1.79511	-0.0873164	1.07143	0.458923	0.663208		10.8	0.399194	-0.670556	-2.73687	0.690613	0.647291	0.287519
0.136364	0.139608	0.198252	0.0523491		11	-3.60014	-1.67262	-0.953897	0.6036	0.603365	0.657424		11	-0.57091	-2.54382	-0.480123	0.962316	0.492593	0.736378		11	0.119541	-0.547698	-2.99317	0.740616	0.651835	0.372009
0.138889	0.0627843	0.0978175	0.0813667		11.2	-3.27122	-1.38545	-0.968959	0.626405	0.528184	0.672873		11.2	-0.549089	-2.48739	-0.223929	0.969344	0.467281	0.697171		11.2	0.348847	-0.165723	-2.63197	0.782181	0.651605	0.33598
0.141414	0.108077	0.0831196	0.0671812		11.4	-3.22341	-0.889457	-0.911958	0.566577	0.595681	0.690255		11.4	-0.359277	-2.18729	-0.38745	0.97127	0.463919	0.699069		11.4	0.121073	-0.408269	-2.79919	0.769395	0.696457	0.371868
0.143939	0.0884543	0.0254557	0.0321966		11.6	-3.16063	-0.998429	-1.04361	0.66547	0.64906	0.664781		11.6	-0.392306	-2.55344	-0.276123	0.961103	0.457624	0.679752		11.6	0.261629	-0.252686	-3.04892	0.776045	0.569821	0.329706
0.146465	0.0140601	0.164718	0.0746879		11.8	-3.39866	-0.61108	-1.04724	0.672884	0.725203	0.693118		11.8	-0.498117	-2.63634	-0.533381	1.04776	0.524532	0.695438		11.8	0.343197	-0.674917	-3.28999	0.822343	0.686662	0.343186
0.14899	0.0595291	0.118289	0.00843486		12	-3.39091	-0.702369	-0.819682	0.639917	0.713603	0.586433		12	-0.705532	-2.57455	-0.285423	0.983483	0.413698	0.691013		12	0.0159573	-0.526624	-2.98325	0.784327	0.618951	0.325519
0.151515	0.0697354	0.15132	0.071893		12.2	-3.33933	-0.0556512	-0.782695	0.607225	0.613366	0.659298		12.2	-0.429044	-2.57573	-0.3143	0.961569	0.40119	0.71735		12.2	-0.0637395	-0.434777	-3.46141	0.775787	0.638309	0.256598
0.15404	0.0431692	0.0687647	0.0659227		12.4	-3.23136	-0.551392	-0.665847	0.660237	0.584429	0.65488		12.4	-0.531186	-2.43371	0.0383499	0.983461	0.516379	0.753745		12.4	0.349123	-0.260838	-2.93959	0.795083	0.661513	0.326198
0.156566	0.0344095	0.0475482	0.0535776		12.6	-3.74534	-0.364941	-0.50115	0.665287	0.561787	0.622623		12.6	-0.12369	-2.83144	-0.190318	0.979507	0.464794	0.728607		12.6	0.0905608	-0.146185	-3.22956	0.812415	0.537221	0.320135
0.159091	0.0716067	0.12655	0.0965977		12.8	-3.35412	0.519147	-0.643882	0.670806	0.642444	0.646488		12.8	-0.846523	-2.73172	-0.512588	0.915523	0.461325	0.768454		12.8	0.0501298	-0.14137	-3.58453	0.847162	0.584733	0.326443
0.161616	0.0641582	0.11031	0.0612334		13	-3.38722	-0.232503	-0.460971	0.699816	0.613516	0.685624		13	-0.478451	-2.90157	-0.567815	0.906933	0.480366	0.7369		13	0.125038	-0.183689	-2.98956	0.837269	0.604148	0.353286
0.164141	0.0358424	0.138031	0.0469756		13.2	-3.51262	-0.141996	-0.444965	0.722724	0.71091	0.634096		13.2	-0.972269	-2.997	-0.419884	0.885014	0.407526	0.696425		13.2	0.203246	0.0889952	-3.2252	0.820185	0.562295	0.283474
0.166667	0.0374349	0.0783238	0.127347		13.4	-3.46081	-0.300509	-0.68407	0.667292	0.705787	0.584171		13.4	-0.669657	-2.4368	-0.233219	0.949392	0.443594	0.751045		13.4	0.344411	0.0965865	-3.23252	0.882028	0.5722	0.339814
0.169192	0.00248231	0.047716	0.0257272		13.6	-3.57773	-0.173288	-0.355867	0.670952	0.719505	0.575702		13.6	-0.973339	-3.4952	-0.413254	0.835946	0.452291	0.738426		13.6	-0.0215608	-0.302386	-3.09131	0.840019	0.548815	0.285739
0.171717	0.0526813	0.117549	0.0694449		13.8	-3.6006	-0.598281	-0.597881	0.691251	0.696601	0.675432		13.8	-0.632045	-3.58491	-0.508376	0.841763	0.403077	0.749019		13.8	0.208056	0.0707048	-3.07374	0.820328	0.495565	0.340906
0.174242	0.0920407	0.167077	0.0610869		14	-3.50157	-0.353311	-0.31211	0.784198	0.666796	0.569784		14	-0.394099	-3.51675	-0.57218	0.857345	0.479601	0.648438		14	-0.329406	-0.225761	-2.93978	0.74843	0.476795	0.28453
0.176768	0.0280089	0.125749	0.082743		14.2	-3.8715	-0.650307	-0.306182	0.728833	0.57304	0.579159		14.2	-0.727886	-3.64519	-0.249252	0.837518	0.368909	0.602687		14.2	-0.0909484	-0.320334	-3.26113	0.882841	0.551165	0.30345
0.179293	0.0536189	0.0958483	0.0828417		14.4	-3.89964	0.152674	-0.642942	0.859871	0.525848	0.569628		14.4	-0.548659	-3.05775	-0.462903	0.859465	0.461218	0.622169		14.4	-0.218974	-0.103989	-3.13888	0.908045	0.480161	0.349133
0.181818	0.203876	0.185998	0.0644671		14.6	-3.91012	-0.0898358	-0.338247	0.738742	0.568557	0.62014		14.6	-0.513127	-3.4081	-0.519453	0.769814	0.43885	0.637399		14.6	-0.324573	-0.489084	-3.11014	0.842508	0.464794	0.310696
0.184343	0.0747484	0.0828856	0.0291364		14.8	-4.17967	-0.688817	-0.202084	0.788847	0.580324	0.551544		14.8	-0.646074	-3.35448	-0.362916	0.840543	0.411822	0.567433		14.8	-0.0792577	0.153708	-2.92682	0.910125	0.574512	0.312334
0.186869	0.0279692	0.0378538	0.0123655		15	-3.81778	-0.94116	-0.407935	0.738224	0.626063	0.575079		15	-0.470401	-3.50646	-0.48599	0.864874	0.496404	0.554902		15	-0.154878	0.10363	-2.97034	0.93744	0.604503	0.29522
0.189394	0.012764	0.0395076	0.052824		15.2	-4.13994	-0.970854	-0.580967	0.880206	0.621289	0.518098		15.2	-0.750115	-3.62894	-0.665343	0.792064	0.457346	0.55326		15.2	-0.258247	0.130443	-2.85656	0.909701	0.731017	0.319501
0.191919	0.0655086	0.0319361	0.0552464		15.4	-3.88593	-0.879309	-0.523551	0.828457	0.581717	0.558564		15.4	-0.714421	-3.54141	-0.642429	0.841615	0.423175	0.525485		15.4	-0.106921	0.183405	-2.75838	0.864976	0.637133	0.33303
0.194444	0.0830834	0.0532964	0.0921875		15.6	-3.85394	-1.1891	-0.193827	0.740809	0.608958	0.57971		15.6	-0.361713	-3.46194	-0.608093	0.745474	0.427283	0.523428		15.6	-0.197512	0.0716705	-2.66159	0.866187	0.607103	0.335807
0.19697	0.040455	0.0469361	0.0768448		15.8	-3.96606	-1.33047	-0.279162	0.806463	0.581086	0.493996		15.8	-0.695407	-3.24283	-0.498608	0.804924	0.367383	0.549547		15.8	-0.133608	0.328001	-2.83778	0.920139	0.594928	0.29887
0.199495	0.0626894	0.113941	0.0834757		16	-3.76887	-1.00071	-0.237523	0.756736	0.579535	0.488077		16	-0.432456	-3.57621	-0.489709	0.859345	0.404134	0.501191		16	-0.133172	-0.0872777	-2.86688	0.955757	0.529458	0.248821
0.20202	0.0634172	0.140347	0.0232605		16.2	-3.78381	-1.64651	-0.273554	0.739618	0.585406	0.474868		16.2	-0.317566	-3.096	-0.50163	0.77827	0.43081	0.472756		16.2	-0.198681	0.217433	-2.63454	0.939946	0.549084	0.287554
0.204545	0.0631999	0.0360795	0.023031		16.4	-3.51934	-1.41825	0.039602	0.73541	0.530107	0.533435		16.4	-0.629268	-3.14421	-0.436212	0.739166	0.407001	0.481115		16.4	-0.080763	0.143565	-2.65248	0.956987	0.526603	0.305968
0.207071	0.0189413	0.0477194	0.00382444		16.6	-3.57356	-1.5804	-0.382064	0.655179	0.447453	0.513367		16.6	-0.593011	-3.09618	-0.137161	0.829287	0.466759	0.510215		16.6	-0.28104	0.0865485	-2.61652	0.896027	0.484418	0.356769
0.209596	0.0409198	0.0342042	0.0303348		16.8	-3.24166	-1.2092	-0.327022	0.704912	0.639227	0.504592		16.8	-0.702054	-2.796	0.01226	0.720923	0.504597	0.544493		16.8	-0.288421	-0.53506	-2.53514	0.861252	0.581019	0.346311
0.212121	0.0679697	0.0552222	0.0359333		17	-2.82467	-1.10167	-0.313644	0.70887	0.555472	0.50877		17	-0.390198	-2.7612	-0.271938	0.806242	0.460585	0.480709		17	-0.232136	-0.474328	-2.5037	0.940828	0.519888	0.304213
0.214646	0.0110948	0.0347183	0.0599967		17.2	-2.92068	-0.891445	0.136795	0.669888	0.523166	0.518666		17.2	-0.0791587	-2.59835	-0.242591	0.7286	0.433863	0.522538		17.2	-0.547121	-0.490152	-2.17872	0.906312	0.548702	0.362111
0.217172	0.0538442	0.0708519	0.0160321		17.4	-2.68135	-0.801172	0.00267967	0.699665	0.552804	0.49071		17.4	-0.157268	-2.80123	-0.0903488	0.707167	0.441713	0.474413		17.4	-0.225915	-0.144832	-1.79065	0.860028	0.608788	0.33733
0.219697	0.0432412	0.0567542	0.052997		17.6	-2.17155	-0.834003	-0.173079	0.756638	0.504557	0.453511		17.6	-0.223433	-2.43922	-0.609077	0.680983	0.499342	0.445726		17.6	-0.19838	-0.634878	-1.83133	0.812039	0.629698	0.334178
0.222222	0.0575199	0.07201	0.03555		17.8	-2.30486	-0.715921	0.033536	0.734831	0.592296	0.434068		17.8	-0.335967	-2.93004	-0.294491	0.667243	0.452794	0.46769		17.8	-0.108967	-0.53901	-1.49329	0.924529	0.618892	0.334712
0.224747	0.0576468	0.0447491	0.0106564		18	-2.328	-0.885289	-0.155782	0.651923	0.526252	0.474222		18	-0.546493	-2.44961	-0.336961	0.673862	0.470216	0.431647		18	-0.331686	-0.603221	-1.2683	0.791406	0.617916	0.366143
0.227273	0.19252	0.177707	0.0334061		18.2	-2.44424	-0.606554	-0.290517	0.678573	0.57054	0.435063		18.2	-0.403735	-2.19074	-0.282322	0.726403	0.352968	0.441543		18.2	0.0116569	0.381189	-1.16	0.325683	0.307112	0.199371
0.229798	0.0170418	0.0423134	0.0420274		18.4	-2.19612	-0.239509	0.112631	0.773252	0.607236	0.434959		18.4	-0.322358	-2.35604	-0.469249	0.719423	0.373305	0.374935		18.4	0.0254994	0.35468	-0.991324	0.350114	0.271789	0.186689
0.232323	0.0408181	0.0416402	0.058741		18.6	-1.83622	-0.824007	-0.249857	0.66523	0.454795	0.352082		18.6	-0.493077	-1.96404	-0.459945	0.701279	0.366933	0.395547		18.6	-0.106027	0.513603	-0.499474	0.31338	0.365005	0.22383
0.234848	0.0713177	0.0771809	0.0454437		18.8	-1.84253	-0.838182	-0.212105	0.768511	0.51041	0.410071		18.8	-0.365775	-2.1586	-0.494993	0.704411	0.443763	0.408771		18.8	-0.033854	0.497208	-0.372603	0.321042	0.346307	0.175773
0.237374	0.0543002	0.0493051	0.0207842		19	-2.17181	-0.48764	0.115636	0.645133	0.580948	0.3526		19	-0.527275	-1.91656	-0.444694	0.728658	0.435694	0.405366		19	0.0468648	0.496798	-0.0664163	0.261794	0.29617	0.16997
0.239899	0.00746316	0.0687227	0.0347113		19.2	-1.8539	-0.825901	-0.178201	0.624469	0.555502	0.422773		19.2	-0.741132	-1.69782	-0.166395	0.698387	0.435255	0.393113		19.2	0.111429	0.388269	-0.247805	0.210173	0.303286	0.142118
0.242424	0.0373437	0.134505	0.0553682		19.4	-1.81346	-0.375008	-0.0487	0.708079	0.612218	0.354639		19.4	-0.763934	-1.15859	-0.345882	0.662053	0.511759	0.30347		19.4	0.107128	0.205761	-0.120854	0.209186	0.284786	0.196377
0.244949	0.0419949	0.0742247	0.0683297		19.6	-1.77908	-0.141641	-0.301612	0.63573	0.485599	0.385418		19.6	-0.0968529	-1.6445	-0.782226	0.57654	0.486836	0.336851		19.6	0.227409	-0.106683	-0.0035632	0.137741	0.273536	0.130161
0.247475	0.0146196	0.0778954	0.0284392		19.8	-1.67681	-0.504456	-0.169194	0.705508	0.525311	0.386234		19.8	-0.535885	-1.37817	-0.540214	0.642941	0.473355	0.30281		19.8	-0.256807	-0.495383	0.114673	0.201726	0.183105	0.160708
0.25	0.0430532	0.00312898	0.0407006		20	-1.55406	-0.424586	-0.61242	0.659107	0.558423	0.304936		20	0.0460753	-0.586136	-0.230046	0.295987	0.296663	0.19503		20	0.106029	-0.131663	0.0372314	0.153609	0.196798	0.144079
0.252525	0.0439007	0.174276	0.0769289		20.2	-1.54375	-0.204314	-0.185504	0.650587	0.504	0.373916		20.2	-0.246162	-0.0547906	-0.143927	0.246677	0.246879	0.19993		20.2	-0.317439	-0.539973	0.421002	0.222742	0.276966	0.116161
0.255051	0.013388	0.00278192	0.0535934		20.4	-1.33341	-0.61457	-0.25131	0.672423	0.461016	0.340702		20.4	-0.0473994	0.110526	-0.0344182	0.297022	0.264419	0.205673		20.4	-0.079509	-0.284023	0.321558	0.226468	0.274446	0.154951
0.257576	0.0607581	0.0411412	0.0371345		20.6	-1.21671	-0.527362	-0.55939	0.656197	0.442885	0.414209		20.6	0.16756	-0.0374377	0.0277663	0.263114	0.240188	0.216714		20.6	-0.122575	-0.0879088	0.343615	0.227453	0.268246	0.159313
0.260101	0.0131796	0.0614904	0.0457604		20.8	-0.963181	-0.705177	-0.36674	0.704336	0.39928	0.389305		20.8	0.112546	-0.492226	0.193072	0.184543	0.222861	0.173248		20.8	-0.0648595	0.162555	0.607867	0.267486	0.263626	0.158689
0.262626	0.0143202	0.0479318	0.0197317		21	-0.870822	-0.378207	-0.360054	0.668131	0.408214	0.417259		21	0.0111895	-0.0382527	0.0869371	0.272952	0.210046	0.115553		21	0.121673	-0.251359	0.344676	0.241577	0.27518	0.222694
0.265152	0.0389036	0.0524419	0.0436238		21.2	-0.916079	-0.0191342	0.0727392	0.597292	0.51565	0.416166		21.2	0.132823	-0.472517	0.137206	0.207932	0.184663	0.196771		21.2	0.0311908	-0.198475	0.672133	0.314612	0.251635	0.173373
0.267677	0.00571826	0.0227721	0.0441573		21.4	-0.938032	-0.465329	-0.230698	0.748758	0.366316	0.458907		21.4	0.0604985	-0.503678	-0.112586	0.22387	0.199687	0.157731		21.4	0.0920555	-0.502261	0.398564	0.303311	0.354451	0.177427
0.270202	0.0319717	0.0499788	0.0320905		21.6	-0.95792	-0.223141	-0.154747	0.650578	0.471959	0.423585		21.6	0.1297	-0.167582	0.198017	0.183513	0.218805	0.121633		21.6	0.100135	-0.402333	0.200721	0.341276	0.38742	0.176343
0.272727	0.0933571	0.113207	0.00558073		21.8	-0.620457	-0.811613	-0.471057	0.612513	0.419799	0.451557		21.8	0.161567	0.117997	-0.404952	0.191712	0.160429	0.144356
0.275253	0.0278657	0.0553086	0.0430813		22	-1.19199	-0.552598	-0.156017	0.608515	0.400367	0.404759		22	-0.231745	0.215827	0.133814	0.21681	0.237535	0.164268
0.277778	0.0505374	0.0954028	0.0381397		22.2	-0.373924	0.00679027	-0.0956337	0.196031	0.347297	0.318818		22.2	0.0143478	0.57051	0.138496	0.165329	0.210037	0.14419
0.280303	0.00746929	0.0435662	0.0389735		22.4	-0.542921	0.226276	-0.149505	0.247958	0.243287	0.300395		22.4	-0.134583	0.3418	0.0204751	0.229022	0.236675	0.175035
0.282828	0.00883378	0.0405455	0.0378194		22.6	0.0882287	0.567479	0.0539802	0.2676	0.345085	0.245744		22.6	0.200898	0.509348	0.223787	0.223089	0.214482	0.219802
0.285354	0.0176027	0.0578846	0.00988936		22.8	-0.517443	0.758893	0.070867	0.237789	0.278463	0.22846		22.8	-0.0440376	0.406187	-0.000559668	0.247745	0.284697	0.237049
0.287879	0.0117171	0.0257877	0.0428669		23	-0.250573	0.000600085	0.117494	0.181495	0.253461	0.23024		23	0.0149597	-0.0466591	-0.278521	0.292806	0.190233	0.213798
0.290404	0.00926804	0.0307313	0.0587001		23.2	-0.263862	-0.102479	0.0213841	0.204206	0.196355	0.211755		23.2	-0.212615	-0.0486635	0.0541146	0.285308	0.21074	0.25346
0.292929	0.0215489	0.0440823	0.0451838		23.4	-0.107533	0.118364	-0.126485	0.214412	0.230585	0.177623		23.4	-0.135623	0.175747	-0.00867484	0.403578	0.200336	0.275325
0.295455	0.0429786	0.0285857	0.0283864		23.6	-0.0604323	-0.276274	-0.185927	0.177913	0.184668	0.132301
0.29798	0.0205145	0.11074	0.0240915		23.8	0.014891	-0.00953428	-0.0417356	0.192161	0.205755	0.173888
0.300505	0.0511297	0.0633554	0.0294224		24	0.0944433	0.0333214	0.100218	0.190344	0.233401	0.182228
0.30303	0.0697275	0.0715537	0.0116135		24.2	0.127134	0.133971	-0.321222	0.21454	0.228361	0.165534
0.305556	0.000552241	0.0707776	0.0279952		24.4	0.311288	0.210691	0.142545	0.173455	0.222604	0.182118
0.308081	0.0184222	0.014979	0.0581675		24.6	0.00811987	-0.245771	-0.0366394	0.141119	0.230047	0.197424
0.310606	0.0492282	0.0209442	0.0281256		24.8	0.0189912	-0.423322	0.031011	0.255919	0.268468	0.242475
0.313131	0.00711774	0.0348283	0.0262798		25	0.271195	-0.331873	-0.198889	0.203853	0.281703	0.210245
0.315657	0.0370815	0.132849	0.0668502		25.2	0.323055	-0.173521	0.281	0.293224	0.239756	0.185911
0.318182	0.0919373	0.0576555	0.0278721		25.4	0.465933	-0.206456	0.198177	0.208009	0.348889	0.311439
0.320707	0.0213635	0.0384976	0.0174657		25.6	0.393408	-0.287156	0.13936	0.257573	0.240256	0.277783
0.323232	0.0218362	0.0262593	0.0230502
0.325758	0.020549	0.0638666	0.0356404
0.328283	0.0225538	0.00655616	0.0294118
0.330808	0.0136273	0.0875798	0.0529361
0.333333	0.0172709	0.0902293	0.0375279
0.335859	0.0188052	0.0276174	0.00802378
0.338384	0.00909612	0.0703611	0.00693486
0.340909	0.0197077	0.0569269	0.0347816
0.343434	0.0179464	0.0454942	0.0156185
0.34596	0.00955286	0.0675922	0.0173119
0.348485	0.0334466	0.027953	0.0114491
0.35101	0.0745612	0.0312529	0.0159436
0.353535	0.0194486	0.0841987	0.0340179
0.356061	0.0346921	0.0299486	0.0278658
0.358586	0.0617024	0.0781302	0.0434372
0.361111	0.0256426	0.0262745	0.0451163
0.363636	0.0660942	0.0975374	0.0104594
0.366162	0.0120298	0.053006	0.0347973
0.368687	0.0271803	0.0385642	0.0304936
0.371212	0.0208554	0.0674322	0.0287997
0.373737	0.0262488	0.0671318	0.0144192
0.376263	0.0142824	0.00892632	0.0131873
0.378788	0.0296111	0.125683	0.0194894
0.381313	0.0176192	0.0419122	0.0369386
0.383838	0.0556122	0.086422	0.0136229
0.386364	0.0229135	0.0967287	0.0160394
0.388889	0.0465899	0.123076	0.0563225
0.391414	0.0363063	0.0468361	0.0104228
0.393939	0.0206774	0.065779	0.00420989
0.396465	0.0372374	0.0357196	0.0383462
0.39899	0.00926451	0.0255164	0.0109536
0.401515	0.0293263	0.0305796	0.0354553
0.40404	0.0234697	0.0490962	0.017752
0.406566	0.0129052	0.100148	0.0302702
0.409091	0.0415729	0.023753	0.00272249
0.411616	0.021793	0.0163744	0.0427538
0.414141	0.0255424	0.0415266	0.02634
0.416667	0.00493001	0.0512443	0.00684971
0.419192	0.0255611	0.0126908	0.0105552
0.421717	0.00750901	0.0444386	0.0140942
0.424242	0.0779096	0.0116272	0.0212832
0.426768	0.0240356	0.11833	0.0270756
0.429293	0.0325634	0.0325223	0.0250733
0.431818	0.0228201	0.072535	0.0426613
0.434343	0.0268494	0.0302504	0.00431377
0.436869	0.020663	0.0410676	0.0136571
0.439394	0.0292304	0.0302396	0.00858717
0.441919	0.024817	0.0270352	0.048474
0.444444	0.00796796	0.00294876	0.0106881
0.44697	0.0303784	0.0559621	0.0477646
0.449495	0.031637	0.00591916	0.0274463
0.45202	0.027613	0.0495024	0.0180828
0.454545	0.014463	0.0327676	0.0154773
0.457071	0.0542899	0.0866419	0.00870307
0.459596	0.0129433	0.0458508	0.0288129
0.462121	0.0220557	0.0250533	0.0202299
0.464646	0.0310409	0.0367746	0.0381892
0.467172	0.0181054	0.0646559	0.0126784
0.469697	0.0521508	0.0080195	0.0230251
0.472222	0.0127464	0.01417	0.024598
0.474747	0.0480821	0.051193	0.0115851
0.477273	0.024674	0.0466885	0.0236954
0.479798	0.0369818	0.0185607	0.0206017
0.482323	0.0259754	0.07703	0.00558364
0.484848	0.0112202	0.0410879	0.0139388
0.487374	0.0308848	0.00158629	0.0133339
0.489899	0.0139798	0.0168108	0.0304838
0.492424	0.0158089	0.0733789	0.020149
0.494949	0.0289402	0.110923	0.0274486
0.497475	0.0265532	0.0504414	0.0209137
0.5	0.0272693	0.0386276	0.0242541
0.502525	0.0261033	0.0600126	0.0238878
0.505051	0.0178569	0.0874129	0.0588403
0.507576	0.0233745	0.0251664	0.012548
0.510101	0.00198152	0.025012	0.0316215
0.512626	0.0321598	0.0124401	0.0279028
0.515152	0.0258115	0.0135522	0.00708469
0.517677	0.00813525	0.0600024	0.0177538
0.520202	0.0167564	0.0201565	0.00994225
0.522727	0.0146259	0.0116321	0.0231983
0.525253	0.0098642	0.0567711	0.0242868
0.527778	0.052381	0.0125799	0.0207607
0.530303	0.0432714	0.0708372	0.0189442
0.532828	0.0261398	0.0433507	0.0176755
0.535354	0.0262492	0.0345967	0.0112475
0.537879	0.0179774	0.0674954	0.0198364
0.540404	0.0358994	0.0196075	0.0127656
0.542929	0.0383431	0.0396187	0.0399722
0.545455	0.0203825	0.00527598	0.00762354
0.54798	0.0248864	0.0297757	0.00818505
0.550505	0.0141533	0.0248085	0.0180422
0.55303	0.0108629	0.0154858	0.00108303
0.555556	0.00358301	0.0810829	0.0111303
0.558081	0.0359123	0.0166443	0.0261164
0.560606	0.0208298	0.0269247	0.0181366
0.563131	0.0484951	0.0602031	0.0032333
0.565657	0.040399	0.0924673	0.0177729
0.568182	0.0212259	0.0221473	0.0369731
0.570707	0.0310711	0.0558398	0.0366514
0.573232	0.00240767	0.0357008	0.023315
0.575758	0.0193651	0.0221566	0.0278207
0.578283	0.0111809	0.0418366	0.0123639
0.580808	0.0118404	0.0138852	0.00565371
0.583333	0.0236676	0.000459689	0.0301206
0.585859	0.0320885	0.0183796	0.0130097
0.588384	0.0118825	0.028925	0.031876
0.590909	0.0383895	0.044529	0.0322225
0.593434	0.0443004	0.0375081	0.0198315
0.59596	0.0286177	0.0174446	0.0252021
0.598485	0.0343566	0.0237303	0.00776692
0.60101	0.031844	0.0457344	0.0141593
0.603535	0.00259861	0.0147159	0.0263304
0.606061	0.0476419	0.00971187	0.0227152
0.608586	0.0111757	0.0678216	0.0426284
0.611111	0.0151267	0.0512361	0.0127304
0.613636	0.00480153	0.0256445	0.0172284
0.616162	0.012933	0.026861	0.0102116
0.618687	0.0256729	0.012615	0.0235085
0.621212	0.00971942	0.0799179	0.00747222
0.623737	0.0251083	0.0299385	0.0145948
0.626263	0.0346095	0.0521821	0.00969858
0.628788	0.0374135	0.0289313	0.0293078
0.631313	0.0296527	0.0436596	0.0235529
0.633838	0.0157552	0.0206992	0.0350358
0.636364	0.0234357	0.079247	0.0192553
0.638889	0.0392904	0.0325012	0.0357855
0.641414	0.0374753	0.0600471	0.0253833
0.643939	0.00910724	0.052926	0.0368942
0.646465	0.0269776	0.0246222	0.018409
0.64899	0.0284018	0.0162883	0.00380564
0.651515	0.0418113	0.0179136	0.0179935
0.65404	0.0373649	0.0190831	0.00685451
0.656566	0.0256198	0.04389	0.00878045
0.659091	0.00959654	0.0318822	0.00516845
0.661616	0.0248825	0.0359107	0.0218757
0.664141	0.00668699	0.00891161	0.00796987
0.666667	0.0207659	0.0405407	0.00993759
0.669192	0.0180341	0.0092128	0.0137846
0.671717	0.041363	0.032269	0.0137098
0.674242	0.0133065	0.0191263	0.00929421
0.676768	0.0243282	0.0484574	0.0313053
0.679293	0.00342641	0.0818462	0.0148233
0.681818	0.00718581	0.0552793	0.00925058
0.684343	0.0161492	0.0223142	0.0222986
0.686869	0.0189388	0.0346491	0.0304994
0.689394	0.0132372	0.0152195	0.029828
0.691919	0.0297614	0.0103088	0.0115724
0.694444	0.0348323	0.0297991	0.0376976
0.69697	0.0200111	0.0200171	0.00461442
0.699495	0.0228785	0.0444228	0.0391513
0.70202	0.0194811	0.0586164	0.0163886
0.704545	0.0163698	0.0428191	0.0191495
0.707071	0.0376966	0.0334544	0.0223039
0.709596	0.0257204	0.0534985	0.0239921
0.712121	0.0144582	0.0317649	0.0263486
0.714646	0.014517	0.0483321	0.024071
0.717172	0.00943643	0.0105335	0.0105054
0.719697	0.0125038	0.0155732	0.0241792
0.722222	0.012372	0.0161425	0.0199461
0.724747	0.027416	0.0413815	0.0433986
0.727273	0.0224556	0.0589188	0.0153483
0.729798	0.0191611	0.0465402	0.0201888
0.732323	0.0210149	0.0476508	0.0119233
0.734848	0.020104	0.0454638	0.0268184
0.737374	0.00482438	0.0335241	0.038773
0.739899	0.0427907	0.0279728	0.039218
0.742424	0.0224563	0.0426041	0.032708
0.744949	0.0188376	0.0239367	0.00634784
0.747475	0.0075931	0.0136151	0.0124021
0.75	0.0273558	0.0315605	0.0043899
0.752525	0.0326193	0.0299331	0.0237573
0.755051	0.0161972	0.0151648	0.0433065
0.757576	0.0318209	0.0292029	0.00877377
0.760101	0.0236723	0.00517154	0.0190468
0.762626	0.0150186	0.0228702	0.0289129
0.765152	0.0229199	0.0568702	0.0427417
0.767677	0.0156373	0.0334799	0.00450861
0.770202	0.0250183	0.0362158	0.0324609
0.772727	0.0209317	0.0495381	0.0319445
0.775253	0.0224267	0.0123478	0.00332085
0.777778	0.00812198	0.00586116	0.0204265
0.780303	0.00890093	0.013276	0.0328526
0.782828	0.0305339	0.041379	0.0219312
0.785354	0.0326224	0.026767	0.0108066
0.787879	0.0224784	0.0484921	0.0169072
0.790404	0.0156055	0.0142662	0.0317943
0.792929	0.0487314	0.00199882	0.0425588
0.795455	0.00903541	0.00577788	0.0127614
0.79798	0.0335497	0.0134366	0.0282628
0.800505	0.0177442	0.0574092	0.0102513
0.80303	0.00647551	0.0310368	0.0206194
0.805556	0.0144626	0.00575271	0.00730527
0.808081	0.00848164	0.0301002	0.0121311
0.810606	0.0203945	0.0278678	0.0148091
0.813131	0.0401446	0.0212905	0.0229462
0.815657	0.0302629	0.0222493	0.0380136
0.818182	0.0132697	0.0261206	0.00372447
0.820707	0.0052807	0.0611303	0.0296341
0.823232	0.0276124	0.0139379	0.0110009
0.825758	0.0300863	0.0421641	0.0186346
0.828283	0.0195263	0.0412168	0.0205394
0.830808	0.0181205	0.0339873	0.00909381
0.833333	0.0131359	0.0488346	0.0276096
0.835859	0.029677	0.0399169	0.0116635
0.838384	0.0110042	0.0517099	0.0126747
0.840909	0.0267139	0.0534762	0.00274891
0.843434	0.0300307	0.0464098	0.0382784
0.84596	0.0160301	0.0233043	0.0134139
0.848485	0.0145088	0.0428567	0.0295157
0.85101	0.0102062	0.0198945	0.00923233
0.853535	0.00288852	0.0186735	0.0277396
0.856061	0.00880871	0.0289848	0.0184898
0.858586	0.038037	0.0441695	0.0273954
0.861111	0.0233327	0.0395639	0.0208088
0.863636	0.0278252	0.0223905	0.0219149
0.866162	0.0238467	0.0139643	0.0132635
0.868687	0.0258195	0.0230953	0.0125387
0.871212	0.0405429	0.0469151	0.0123751
0.873737	0.0313978	0.0207382	0.00594717
0.876263	0.0230016	0.0156007	0.0427033
0.878788	0.00847878	0.0273375	0.0304177
0.881313	0.0150617	0.0154558	0.00546295
0.883838	0.0138119	0.0155987	0.027946
0.886364	0.0334333	0.0391083	0.022607
0.888889	0.0167841	0.0338911	0.0125277
0.891414	0.0152917	0.0555487	0.00928045
0.893939	0.0293152	0.0350705	0.00697231
0.896465	0.0115912	0.0237394	0.0127522
0.89899	0.0210688	0.0286003	0.0344091
0.901515	0.0243325	0.0174897	0.0170535
0.90404	0.0455745	0.0274652	0.0263364
0.906566	0.00647341	0.0258607	0.0240513
0.909091	0.016468	0.0166602	0.0301644
0.911616	0.0286	0.0314652	0.0318013
0.914141	0.0364086	0.0737432	0.0058541
0.916667	0.0298446	0.0499193	0.00696854
0.919192	0.0129934	0.0280797	0.0101321
0.921717	0.030896	0.022097	0.0197545
0.924242	0.011051	0.0161379	0.0357128
0.926768	0.0279315	0.0291036	0.0120916
0.929293	0.0270199	0.0245819	0.0266195
0.931818	0.0184251	0.0273088	0.00682311
0.934343	0.0165912	0.0433856	0.012624
0.936869	0.0317232	0.031275	0.0318243
0.939394	0.0393432	0.0150508	0.0146963
0.941919	0.0136803	0.0174667	0.0216006
0.944444	0.0144649	0.0361705	0.019276
0.94697	0.00704582	0.0295686	0.0349455
0.949495	0.0425142	0.0211882	0.016593
0.95202	0.0129556	0.0110642	0.00738357
0.954545	0.00936871	0.00637079	0.0199899
0.957071	0.0436767	0.0276832	0.0422432
0.959596	0.0168716	0.00788897	0.0250403
0.962121	0.0153308	0.0197934	0.036704
0.964646	0.00439869	0.010537	0.0292858
0.967172	0.0157462	0.0472606	0.0266604
0.969697	0.0237252	0.0152836	0.014369
0.972222	0.0148367	0.023504	0.0358286
0.974747	0.0510739	0.0141928	0.0326808
0.977273	0.0191029	0.0507898	0.0262295
0.979798	0.00276716	0.0177815	0.00526177
0.982323	0.0094629	0.0344465	0.00517941
0.984848	0.00830815	0.0479612	0.0200897
0.987374	0.0266149	0.041828	0.01662
0.989899	0.0286515	0.00559908	0.0140965
0.992424	0.0380122	0.0327381	0.023751
0.994949	0.0266373	0.0186682	0.0294784
0.997475	0.0265823	0.0222491	0.00544255
1	0.0166321	0.0347272	0.0134971
1.00253	0.0190946	0.0268989	0.0121141
1.00505	0.0184228	0.0262577	0.0123395
1.00758	0.0353437	0.043106	0.0250818
1.0101	0.0409919	0.0514527	0.0456689
1.01263	0.0197827	0.00201844	0.0142584
1.01515	0.0178426	0.041288	0.0191924
1.01768	0.0202305	0.021026	0.0113237
1.0202	0.0147982	0.0495353	0.0126144
1.02273	0.0125804	0.00871283	0.0109475
1.02525	0.0219232	0.00613357	0.0177057
1.02778	0.0236021	0.0399293	0.0207196
1.0303	0.024521	0.00871341	0.0207331
1.03283	0.00892714	0.0218068	0.0384084
1.03535	0.0126439	0.0426302	0.00564887
1.03788	0.0552536	0.026917	0.00717044
1.0404	0.030681	0.0297051	0.0260679
1.04293	0.0429986	0.0100172	0.0286831
1.04545	0.0165443	0.0384591	0.00904403
1.04798	0.00234741	0.0275138	0.0121199
1.05051	0.0122907	0.0298736	0.0105576
1.05303	0.0113207	0.0257445	0.0145546
1.05556	0.0107089	0.0153959	0.00317622
1.05808	0.0118128	0.00958986	0.0281198
1.06061	0.029501	0.0290145	0.024069
1.06313	0.0314548	0.0311386	0.0355328
1.06566	0.0159566	0.0285342	0.0196743
1.06818	0.0209252	0.0194415	0.0202789
1.07071	0.0191047	0.0178033	0.0128787
1.07323	0.00491384	0.0762878	0.0251866
1.07576	0.0152324	0.0257755	0.00754216
1.07828	0.007701	0.0379864	0.0366833
1.08081	0.0274054	0.0187631	0.00955577
1.08333	0.0139605	0.0356555	0.00995237
1.08586	0.0473129	0.0107536	0.00666531
1.08838	0.0254501	0.0376532	0.013134
1.09091	0.0442293	0.0174771	0.0378384
1.09343	0.0151056	0.0269585	0.0296322
1.09596	0.0167034	0.0262114	0.0313161
1.09848	0.0129246	0.00491012	0.0122392
1.10101	0.0111075	0.0264516	0.0168451
1.10354	0.0202756	0.043397	0.00609371
1.10606	0.00792257	0.0478375	0.019871
1.10859	0.0180842	0.0496296	0.0104179
1.11111	0.00935124	0.0334515	0.0057682
1.11364	0.0114187	0.00609046	0.0104273
1.11616	0.0334661	0.0295371	0.0284535
1.11869	0.0516769	0.0810922	0.00673086
1.12121	0.034929	0.0218438	0.0122819
1.12374	0.0141024	0.0212669	0.0132878
1.12626	0.00917443	0.026838	0.00709721
1.12879	0.0666606	0.0299982	0.00570823
1.13131	0.00877475	0.0170946	0.0154242
1.13384	0.0270906	0.0125847	0.0165113
1.13636	0.0169619	0.0271302	0.00941896
1.13889	0.0213029	0.0315265	0.00656161
1.14141	0.0254836	0.0274371	0.0263067
1.14394	0.0333601	0.0250965	0.0261018
1.14646	0.0217045	0.0708813	0.043336
1.14899	0.0198624	0.0393818	0.0186776
1.15152	0.0269161	0.0253984	0.0270781
1.15404	0.0416358	0.0056632	0.00796671
1.15657	0.0188145	0.0243526	0.0349073
1.15909	0.0245593	0.00593543	0.00861297
1.16162	0.00308952	0.0427447	0.0262059
1.16414	0.0375421	0.0269911	0.0168936
1.16667	0.0306005	0.0403564	0.0160705
1.16919	0.0244773	0.0320913	0.0216304
1.17172	0.0420666	0.0410289	0.0394681
1.17424	0.00934317	0.0333448	0.0215128
1.17677	0.0314207	0.038476	0.0131048
1.17929	0.0262981	0.0241226	0.0103502
1.18182	0.0136344	0.0468344	0.00766846
1.18434	0.0309652	0.00666736	0.00406039
1.18687	0.0101666	0.0198111	0.026737
1.18939	0.0426526	0.026182	0.0355997
1.19192	0.0101472	0.0306275	0.00513106
1.19444	0.0214869	0.0203867	0.0101216
1.19697	0.0421333	0.0561644	0.0148602
1.19949	0.0306707	0.0237846	0.0209525
1.20202	0.0278048	0.026158	0.00443152
1.20455	0.0454309	0.0137525	0.0011947
1.20707	0.0214817	0.0186511	0.0183946
1.2096	0.0221317	0.0501858	0.0208131
1.21212	0.0313041	0.024094	0.0325407
1.21465	0.0162202	0.00948689	0.0142653
1.21717	0.0434888	0.0273312	0.0103274
1.2197	0.0132638	0.0462289	0.0186983
1.22222	0.0224959	0.0404126	0.0359459
1.22475	0.0145922	0.0196549	0.01161
1.22727	0.0219019	0.0443317	0.0342875
1.2298	0.0233521	0.030099	0.0121719
1.23232	0.00813821	0.0132193	0.0358709
1.23485	0.0321558	0.0154941	0.0259623
1.23737	0.0158253	0.0413678	0.0185168
1.2399	0.0386914	0.0291816	0.0104621
1.24242	0.0397002	0.0131027	0.0228338
1.24495	0.0255499	0.0384968	0.0139823
1.24747	0.0364313	0.0300745	0.0260314
1.25	0.0372981	0.0147591	0.00100732
1.25253	0.0322521	0.00963028	0.0228321
1.25505	0.00977924	0.00366441	0.0231637
1.25758	0.0350835	0.0385598	0.0189108
1.2601	0.0287144	0.0245261	0.0343319
1.26263	0.039972	0.0388203	0.00392796
1.26515	0.0350572	0.00452113	0.0383615
1.26768	0.00124903	0.0144633	0.027328
1.2702	0.0212648	0.0231696	0.0339525
1.27273	0.0438137	0.0216443	0.0217148
1.27525	0.0194833	0.0118777	0.0279492
1.27778	0.0267596	0.0174904	0.0137501
1.2803	0.017056	0.04253	0.0160462
1.28283	0.0220001	0.0432	0.00748522
1.28535	0.0170697	0.0191333	0.0168404
1.28788	0.0265624	0.0149884	0.0153474
1.2904	0.0156168	0.0218807	0.0226013
1.29293	0.0415348	0.043637	0.0279568
1.29545	0.0224008	0.0112874	0.0239557
1.29798	0.0277373	0.0187244	0.0150711
1.30051	0.0270018	0.00966564	0.0100868
1.30303	0.0244844	0.0275523	0.0380812
1.30556	0.0256181	0.0258999	0.0109939
1.30808	0.0444983	0.0304719	0.00373371
1.31061	0.0148667	0.00770673	0.00634359
1.31313	0.0170765	0.0167689	0.011719
1.31566	0.0231941	0.0111594	0.002228
1.31818	0.00830271	0.0672606	0.023542
1.32071	0.00980567	0.0109912	0.0257657
1.32323	0.0170767	0.0233026	0.0252616
1.32576	0.0209896	0.0254569	0.0123911
1.32828	0.0353444	0.0128257	0.0310869
1.33081	0.0314227	0.0123003	0.000470064
1.33333	0.02549	0.00921016	0.0159699
1.33586	0.0311368	0.0293939	0.0135749
1.33838	0.0236595	0.0333218	0.0103362
1.34091	0.0430596	0.0345369	0.0195498
1.34343	0.014349	0.0581846	0.0223158
1.34596	0.0308306	0.0074494	0.00710037
1.34848	0.0158067	0.0380517	0.0179393
1.35101	0.0125718	0.0195497	0.0210012
1.35354	0.029592	0.0321651	0.0181046
1.35606	0.00794179	0.0214514	0.0308493
1.35859	0.0025875	0.0245577	0.0167692
1.36111	0.0104887	0.000528206	0.0258554
1.36364	0.00375217	0.018979	0.0150088
1.36616	0.0105539	0.0361786	0.0493262
1.36869	0.0416367	0.0132544	0.0162643
1.37121	0.0160252	0.0243387	0.0200465
1.37374	0.0267532	0.0287607	0.0209819
1.37626	0.0567717	0.0270265	0.0149767
1.37879	0.040604	0.0117179	0.020852
1.38131	0.00689434	0.0032596	0.00863445
1.38384	0.0122337	0.031704	0.0193058
1.38636	0.0246895	0.0382745	0.0367926
1.38889	0.0247844	0.0153659	0.0161501
1.39141	0.0162727	0.0320788	0.00607148
1.39394	0.0230979	0.0113368	0.014203
1.39646	0.0285508	0.0737762	0.0113254
1.39899	0.0139478	0.0181535	0.00174878
1.40152	0.0235482	0.0132254	0.0197936
1.40404	0.0156533	0.00831464	0.0148603
1.40657	0.0268543	0.0483773	0.0152196
1.40909	0.0183814	0.00295013	0.00680316
1.41162	0.0281075	0.023613	0.0339677
1.41414	0.0182939	0.0115448	0.013559
1.41667	0.0393495	0.0102681	0.014744
1.41919	0.00446915	0.0159933	0.0130892
1.42172	0.0248022	0.0184949	0.0047237
1.42424	0.010686	0.00555172	0.0159211
1.42677	0.0239923	0.0161389	0.0158713
1.42929	0.00888974	0.0220975	0.0288119
1.43182	0.0314317	0.0365379	0.0160581
1.43434	0.0224	0.00876194	0.00650629
1.43687	0.0220018	0.0228019	0.0220838
1.43939	0.0120634	0.0203617	0.00641559
1.44192	0.0126718	0.0182471	0.0169171
1.44444	0.0285262	0.0241054	0.0254473
1.44697	0.0294987	0.0161671	0.0198439
1.44949	0.0070419	0.0200436	0.00765664
1.45202	0.0116868	0.0365891	0.00974488
1.45455	0.0191145	0.0274742	0.0323158
1.45707	0.0211553	0.0242516	0.00833311
1.4596	0.0256616	0.0185433	0.0147715
1.46212	0.0251892	0.0231981	0.00866904
1.46465	0.0101923	0.0121802	0.0102871
1.46717	0.00974781	0.0228744	0.0026227
1.4697	0.0114125	0.00937462	0.013348
1.47222	0.0326834	0.0198484	0.0242177
1.47475	0.0313818	0.00648386	0.0299164
1.47727	0.0200063	0.00658371	0.0376979
1.4798	0.0246827	0.0332862	0.0360958
1.48232	0.0294606	0.0254902	0.022043
1.48485	0.0210932	0.0368565	0.00868149
1.48737	0.0301147	0.0247739	0.00644305
1.4899	0.00780008	0.0217038	0.00681734
1.49242	0.0207945	0.0238954	0.0250235
1.49495	0.046266	0.0130841	0.021421
1.49747	0.00666837	0.00289065	0.0250096
1.5	0.030496	0.0110263	0.0152102
1.50253	0.0175653	0.00529457	0.00271801
1.50505	0.0280512	0.0311854	0.0227455
1.50758	0.040351	0.0272079	0.0180156
1.5101	0.016634	0.0138669	0.00907652
1.51263	0.0188645	0.0251561	0.0188399
1.51515	0.0140275	0.0439192	0.0423304
1.51768	0.0253455	0.0360515	0.0187244
1.5202	0.0431673	0.0384309	0.0397423
1.52273	0.0327808	0.0198862	0.0217435
1.52525	0.0311119	0.0211916	0.00748143
1.52778	0.0321819	0.0316551	0.0181225
1.5303	0.00890602	0.0276663	0.00612043
1.53283	0.0233703	0.0327873	0.031214
1.53535	0.00717095	0.0176288	0.0108184
1.53788	0.0163788	0.00992163	0.00835499
1.5404	0.0134334	0.0444619	0.0173642
1.54293	0.00400939	0.0481785	0.0135466
1.54545	0.0279577	0.0136021	0.010883
1.54798	0.0496184	0.018099	0.029464
1.55051	0.0294214	0.0213642	0.0175911
1.55303	0.0125965	0.0195811	0.00917408
1.55556	0.0351265	0.0329689	0.00853685
1.55808	0.0368882	0.0201792	0.00592429
1.56061	0.0198258	0.0111175	0.0121472
1.56313	0.053979	0.0147701	0.0220263
1.56566	0.0157951	0.0212431	0.00561622
1.56818	0.0074351	0.0129301	0.00484174
1.57071	0.0221127	0.0284331	0.00333126
1.57323	0.0196978	0.0242532	0.0225687
1.57576	0.0466537	0.00933354	0.00413861
1.57828	0.0126451	0.00267071	0.0308266
1.58081	0.0214527	0.0149727	0.0156861
1.58333	0.00323214	0.00409086	0.039039
1.58586	0.0202141	0.021611	0.00668447
1.58838	0.00334177	0.022101	0.0337125
1.59091	0.0160945	0.0478494	0.0213172
1.59343	0.0196438	0.0230012	0.0347532
1.59596	0.0262836	0.0166215	0.0201891
1.59848	0.0145022	0.0150627	0.00815557
1.60101	0.0354728	0.0332736	0.0211662
1.60354	0.0415546	0.0143643	0.0231326
1.60606	0.00653351	0.0320709	0.00484904
1.60859	0.0325222	0.0254711	0.00550772
1.61111	0.00749383	0.0208478	0.0242546
1.61364	0.0450283	0.0183893	0.0092317
1.61616	0.0275618	0.0273421	0.0217977
1.61869	0.00494019	0.0175299	0.00954615
1.62121	0.0269817	0.0231143	0.0141828
1.62374	0.0464708	0.038828	0.0227087
1.62626	0.0435126	0.00827208	0.0208265
1.62879	0.00940988	0.00684	0.019205
1.63131	0.0412924	0.0253334	0.00380291
1.63384	0.00998373	0.0206452	0.0124815
1.63636	0.0338296	0.0318784	0.0267031
1.63889	0.0149002	0.00752832	0.0392462
1.64141	0.0114445	0.0289548	0.0234616
1.64394	0.0292291	0.0255862	0.0100513
1.64646	0.00263021	0.0413164	0.000786156
1.64899	0.0154427	0.0336256	0.0122729
1.65152	0.0332205	0.0184372	0.0156902
1.65404	0.0448482	0.00554089	0.0113209
1.65657	0.00801476	0.0223722	0.00988965
1.65909	0.0068573	0.0362878	0.0198912
1.66162	0.0158368	0.0273883	0.018234
1.66414	0.0326473	0.0166895	0.0216841
1.66667	0.0123004	0.0439229	0.0264572
1.66919	0.0232329	0.0348369	0.0240096
1.67172	0.0314142	0.0260935	0.00883564
1.67424	0.0112646	0.0260768	0.0199491
1.67677	0.0253265	0.0248984	0.0312366
1.67929	0.0102707	0.0220729	0.0215336
1.68182	0.0110856	0.0169618	0.0199362
1.68434	0.0281164	0.018386	0.00449165
1.68687	0.00898767	0.0108454	0.0147089
1.68939	0.029352	0.0175406	0.029332
1.69192	0.0262191	0.0285123	0.00385638
1.69444	0.0343629	0.0352111	0.020176
1.69697	0.0293708	0.0530043	0.0132651
1.69949	0.0118051	0.0165748	0.0196608
1.70202	0.0373512	0.016144	0.00603091
1.70455	0.0164771	0.0289539	0.0205862
1.70707	0.0147788	0.055068	0.0379948
1.7096	0.0374589	0.0166361	0.0245779
1.71212	0.0202288	0.0652982	0.0122905
1.71465	0.0320579	0.0383054	0.0143562
1.71717	0.0207674	0.0242871	0.0222558
1.7197	0.032179	0.0297832	0.0196219
1.72222	0.0285709	0.0382777	0.0187503
1.72475	0.0150784	0.00498686	0.0201375
1.72727	0.0269313	0.0198959	0.00292716
1.7298	0.00696	0.0128918	0.00981705
1.73232	0.0133784	0.0178848	0.0302635
1.73485	0.0239994	0.0159517	0.0300707
1.73737	0.0160018	0.035543	0.0114367
1.7399	0.0127583	0.026387	0.0317036
1.74242	0.0118625	0.0140603	0.0157122
1.74495	0.0271274	0.0319846	0.00611137
1.74747	0.00607076	0.0127124	0.0153271
1.75	0.0214644	0.00704408	0.0101661
1.75253	0.0121864	0.0174019	0.00747839
1.75505	0.00639675	0.0287567	0.040295
1.75758	0.0283974	0.0361398	0.0104523
1.7601	0.0210678	0.019406	0.00754394
1.76263	0.0273882	0.0159505	0.0201725
1.76515	0.0145135	0.0100371	0.00950793
1.76768	0.0445645	0.0369773	0.0257668
1.7702	0.0090946	0.0419223	0.0141029
1.77273	0.014547	0.0456628	0.00169822
1.77525	0.0114831	0.0311887	0.0232961
1.77778	0.00728427	0.0355613	0.0257168
1.7803	0.0172281	0.0182155	0.0113486
1.78283	0.00474411	0.0153312	0.0155948
1.78535	0.0537114	0.0381262	0.00181948
1.78788	0.00576887	0.0220367	0.0173319
1.7904	0.0212693	0.041917	0.0246738
1.79293	0.0269677	0.0393658	0.0162016
1.79545	0.0381922	0.0152179	0.042953
1.79798	0.0454801	0.0153832	0.0110173
1.80051	0.0132272	0.0138536	0.0208486
1.80303	0.0165935	0.0266335	0.019485
1.80556	0.00966116	0.0241732	0.00997856
1.80808	0.0137327	0.0179531	0.0171441
1.81061	0.00995192	0.0126874	0.0258087
1.81313	0.0453226	0.0213324	0.00710548
1.81566	0.022908	0.0240827	0.00948449
1.81818	0.022134	0.0476205	0.00715447
1.82071	0.0140773	0.0165037	0.0174779
1.82323	0.0241245	0.0135771	0.0201626
1.82576	0.0359462	0.0130855	0.0195315
1.82828	0.0306799	0.0534027	0.0184627
1.83081	0.0176419	0.0230393	0.0126174
1.83333	0.0030456	0.0214315	0.03014
1.83586	0.0120179	0.0328697	0.02519
1.83838	0.0115965	0.0122586	0.00671768
1.84091	0.00406164	0.00712236	0.0173408
1.84343	0.0122107	0.0539987	0.0142852
1.84596	0.0221296	0.0139941	0.0178557
1.84848	0.0476124	0.00795484	0.00487732
1.85101	0.0150132	0.00657662	0.00874543
1.85354	0.00335105	0.0180013	0.0142294
1.85606	0.0165789	0.0267303	0.0301376
1.85859	0.0211981	0.00782414	0.0390976
1.86111	0.02217	0.0437632	0.00683556
1.86364	0.0268467	0.00805536	0.0238164
1.86616	0.00893301	0.0240235	0.0341864
1.86869	0.0169753	0.0350643	0.0180231
1.87121	0.0198997	0.0294791	0.0109073
1.87374	0.0193702	0.0138118	0.0307579
1.87626	0.0264006	0.0263459	0.0147094
1.87879	0.0424993	0.0367025	0.0272642
1.88131	0.0416214	0.0239423	0.0208147
1.88384	0.0359734	0.0365696	0.0187887
1.88636	0.0303689	0.0279172	0.0120579
1.88889	0.010844	0.0327656	0.00613094
1.89141	0.0132328	0.0147574	0.0176134
1.89394	0.0369003	0.0391364	0.0194589
1.89646	0.0361597	0.0388853	0.018929
1.89899	0.0115298	0.00757393	0.00970245
1.90152	0.03173	0.022221	0.00401237
1.90404	0.0198677	0.0281817	0.0387958
1.90657	0.0207251	0.00963891	0.0196635
1.90909	0.00972677	0.0412663	0.0350144
1.91162	0.0161343	0.0300713	0.0104018
1.91414	0.0385317	0.0177076	0.0114697
1.91667	0.0263007	0.00342833	0.0347121
1.91919	0.00537805	0.0330162	0.0296902
1.92172	0.0253555	0.0166966	0.0155397
1.92424	0.013794	0.0243311	0.0344474
1.92677	0.0250056	0.0157381	0.01321
1.92929	0.0188976	0.00281046	0.0318244
1.93182	0.0583193	0.0204842	0.0183673
1.93434	0.00985905	0.0275535	0.0151261
1.93687	0.0218903	0.0675915	0.0215888
1.93939	0.00857998	0.0101271	0.0164309
1.94192	0.0393028	0.0157327	0.00970291
1.94444	0.0365124	0.00448738	0.0438256
1.94697	0.0129611	0.0111792	0.0110522
1.94949	0.0347121	0.031639	0.00803854
1.95202	0.0180355	0.0449568	0.0116527
1.95455	0.0397217	0.0382556	0.0172548
1.95707	0.0539866	0.00347859	0.00522203
1.9596	0.0312855	0.0156862	0.0118107
1.96212	0.012464	0.0224478	0.0142614
1.96465	0.00758238	0.00907278	0.0343321
1.96717	0.035201	0.0563656	0.00919933
1.9697	0.0396938	0.0256863	0.0127797
1.97222	0.0159535	0.0309531	0.00666794
1.97475	0.0358032	0.0422435	0.0158388
1.97727	0.0426973	0.0206974	0.0255888
1.9798	0.0212254	0.0180053	0.0242683
1.98232	0.0217839	0.0295901	0.00811506
1.98485	0.0307486	0.0299196	0.0136108
1.98737	0.0103434	0.0220912	0.0204078
1.9899	0.00965218	0.0140047	0.022464
1.99242	0.0145263	0.0328359	0.0350421
1.99495	0.0293557	0.0162286	0.0200615
1.99747	0.0211822	0.0230585	0.0135171
2	0.0210103	0.0268201	0.0137558
2.00253	0.0338509	0.017334	0.02746
2.00505	0.0249495	0.0368467	0.00748098
2.00758	0.0284234	0.0152766	0.0125635
2.0101	0.012894	0.00590591	0.0109216
2.01263	0.024037	0.0403832	0.0135743
2.01515	0.0240619	0.0346077	0.00713406
2.01768	0.00329166	0.0220184	0.0121292
2.0202	0.0192943	0.0179064	0.0242841
2.02273	0.031478	0.0446095	0.0239671
2.02525	0.00416951	0.0159936	0.013828
2.02778	0.0197259	0.00531369	0.0162536
2.0303	0.0246188	0.0291686	0.0140243
2.03283	0.0337594	0.0128106	0.025554
2.03535	0.0312689	0.00303211	0.0116119
2.03788	0.0239728	0.0111419	0.0338241
2.0404	0.0181231	0.0404571	0.016147
2.04293	0.0294546	0.0241574	0.045818
2.04545	0.00318795	0.0176499	0.011199
2.04798	0.0171348	0.0158186	0.0190633
2.05051	0.0481315	0.0254464	0.0130677
2.05303	0.00810302	0.0234706	0.0289644
2.05556	0.00788263	0.0256844	0.0296868
2.05808	0.00610621	0.00840356	0.024039
2.06061	0.0304697	0.0296713	0.0138835
2.06313	0.025332	0.0473863	0.0166291
2.06566	0.0116607	0.0266438	0.0320524
2.06818	0.0134241	0.0170301	0.0151498
2.07071	0.00786587	0.0267586	0.0175411
2.07323	0.0204195	0.0223799	0.00627179
2.07576	0.0292129	0.0193026	0.0400258
2.07828	0.0287427	0.0175385	0.0137883
2.08081	0.0518168	0.0214668	0.0234144
2.08333	0.0338969	0.0121439	0.0177083
2.08586	0.0251091	0.0181877	0.0354586
2.08838	0.0183983	0.0201404	0.00788074
2.09091	0.0238523	0.011744	0.0225286
2.09343	0.0125901	0.0122238	0.0122925
2.09596	0.00350363	0.019925	0.0151856
2.09848	0.0300609	0.0551631	0.00382098
2.10101	0.0374284	0.0171999	0.0202776
2.10354	0.028845	0.0216075	0.00430092
2.10606	0.0023666	0.00656213	0.0243094
2.10859	0.0257542	0.0514761	0.00717203
2.11111	0.0391967	0.0360817	0.0111952
2.11364	0.0326424	0.0117733	0.0134885
2.11616	0.0110563	0.0371207	0.0245183
2.11869	0.0200591	0.0288066	0.0243244
2.12121	0.0126328	0.0432826	0.0140165
2.12374	0.0232634	0.043429	0.015495
2.12626	0.000746826	0.0416322	0.00654639
2.12879	0.0163483	0.0159492	0.00820293
2.13131	0.0147718	0.0138539	0.0189737
2.13384	0.0133365	0.011606	0.0270199
2.13636	0.0136511	0.0413745	0.0277922
2.13889	0.0394223	0.0222402	0.0232514
2.14141	0.0370874	0.0162394	0.010425
2.14394	0.0296927	0.0171766	0.0173528
2.14646	0.0206988	0.00741728	0.029218
2.14899	0.0157774	0.054471	0.0293215
2.15152	0.021234	0.0447514	0.0255449
2.15404	0.0106783	0.024148	0.0149239
2.15657	0.009022	0.0219622	0.0379178
2.15909	0.0315944	0.00646444	0.0109319
2.16162	0.0156861	0.0265062	0.0364493
2.16414	0.0115857	0.0114208	0.0128645
2.16667	0.0366646	0.0121492	0.0381097
2.16919	0.0186864	0.00885195	0.0408181
2.17172	0.0276816	0.0346893	0.00716315
2.17424	0.0458609	0.0184134	0.0197044
2.17677	0.00712568	0.0118839	0.0252287
2.17929	0.0378457	0.0358856	0.0239044
2.18182	0.00924864	0.0259069	0.0116508
2.18434	0.0247661	0.010777	0.0215575
2.18687	0.0408774	0.0558606	0.00943679
2.18939	0.0189919	0.00562491	0.0254224
2.19192	0.0465834	0.0014471	0.0108346
2.19444	0.0444073	0.0410984	0.0234216
2.19697	0.0379411	0.00843181	0.0116413
2.19949	0.0294086	0.0331821	0.0226081
2.20202	0.0329357	0.023084	0.00747654
2.20455	0.0134924	0.00995539	0.00630287
2.20707	0.0429843	0.0154427	0.025207
2.2096	0.0180231	0.0417644	0.00854922
2.21212	0.0281134	0.0175526	0.0187942
2.21465	0.0259939	0.00848696	0.00482936
2.21717	0.023107	0.0136302	0.0242635
2.2197	0.0206994	0.0106334	0.0455259
2.22222	0.00641741	0.013961	0.0291924
2.22475	0.022865	0.0243306	0.00500623
2.22727	0.0417803	0.0261558	0.0336729
2.2298	0.0232563	0.0282152	0.00706815
2.23232	0.0204419	0.00917905	0.0167399
2.23485	0.0131631	0.038378	0.0310336
2.23737	0.0314725	0.00623309	0.00686745
2.2399	0.0302482	0.0123798	0.0145281
2.24242	0.0666817	0.0211782	0.0240701
2.24495	0.0199025	0.0089038	0.0141049
2.24747	0.0390761	0.0228356	0.0120142
2.25	0.0274193	0.0245213	0.00947848
2.25253	0.0239974	0.043122	0.0224103
2.25505	0.0241362	0.010341	0.0113612
2.25758	0.0196841	0.0215969	0.00439246
2.2601	0.0218832	0.0198466	0.00513003
2.26263	0.0401291	0.0290796	0.021351
2.26515	0.0216363	0.0165345	0.0226442
2.26768	0.00846308	0.0258339	0.0122164
2.2702	0.0112967	0.0116215	0.0257839
2.27273	0.0297987	0.0168712	0.0241185
2.27525	0.0285766	0.0248919	0.00444231
2.27778	0.0313177	0.0521734	0.0148537
2.2803	0.0521747	0.0127587	0.026553
2.28283	0.0351105	0.0156775	0.0204353
2.28535	0.0237198	0.0148834	0.0157273
2.28788	0.0287662	0.0423725	0.00336242
2.2904	0.0157286	0.0199292	0.0101264
2.29293	0.0128883	0.0043055	0.0402418
2.29545	0.0302941	0.0181247	0.0157871
2.29798	0.0437774	0.0115258	0.0280749
2.30051	0.0308544	0.0108286	0.0246089
2.30303	0.0600144	0.0218644	0.0218502
2.30556	0.00688948	0.0070543	0.0180813
2.30808	0.0225815	0.0217188	0.0180533
2.31061	0.0246166	0.0165355	0.0229294
2.31313	0.0352838	0.0143179	0.00804993
2.31566	0.0219583	0.0217094	0.00849001
2.31818	0.00506455	0.00289863	0.00802421
2.32071	0.0125293	0.00824374	0.0151974
2.32323	0.0463067	0.001443	0.0235245
2.32576	0.0196526	0.0323706	0.017555
2.32828	0.0141586	0.0328673	0.0191023
2.33081	0.00509326	0.0176039	0.0090648
2.33333	0.0217265	0.0100198	0.0176417
2.33586	0.0274943	0.0333176	0.00855316
2.33838	0.0284325	0.0408071	0.0271076
2.34091	0.0169027	0.0423587	0.0427778
2.34343	0.0208149	0.021658	0.0102941
2.34596	0.0305436	0.0180027	0.0147602
2.34848	0.0139477	0.0145408	0.0156455
2.35101	0.0194465	0.0365468	0.0190507
2.35354	0.0327627	0.0329499	0.00390177
2.35606	0.0360521	0.0134676	0.0283069
2.35859	0.0364624	0.0130623	0.0165369
2.36111	0.0151562	0.0303073	0.0337932
2.36364	0.0437881	0.0310507	0.0148238
2.36616	0.0378949	0.0389091	0.0128473
2.36869	0.0424772	0.00405943	0.00728922
2.37121	0.0454336	0.00893021	0.0115373
2.37374	0.0388106	0.0302819	0.0201409
2.37626	0.0248767	0.0265145	0.0184701
2.37879	0.0127399	0.0195669	0.0279568
2.38131	0.0169656	0.0124487	0.013522
2.38384	0.0230884	0.0237842	0.034431
2.38636	0.0113986	0.031141	0.0132058
2.38889	0.0483719	0.0449541	0.0227277
2.39141	0.0314947	0.00680315	0.00645892
2.39394	0.00758868	0.0205267	0.0298132
2.39646	0.0250537	0.00978358	0.0101125
2.39899	0.0213323	0.00914418	0.0188835
2.40152	0.0253348	0.0104273	0.0106287
2.40404	0.00212472	0.0127496	0.00634446
2.40657	0.0247355	0.0224204	0.00173345
2.40909	0.0123067	0.023554	0.029959
2.41162	0.0279451	0.0267207	0.0387741
2.41414	0.0137147	0.0284781	0.00990093
2.41667	0.0205108	0.0123835	0.0240413
2.41919	0.0101129	0.0340086	0.0197228
2.42172	0.033831	0.0270818	0.0267491
2.42424	0.0265605	0.00633401	0.0263004
2.42677	0.0310935	0.0211685	0.020218
2.42929	0.00776742	0.0430708	0.0141775
2.43182	0.015098	0.0107188	0.0322449
2.43434	0.00924467	0.0082886	0.0186317
2.43687	0.0268711	0.0344138	0.0331067
2.43939	0.0103332	0.0162546	0.0305466
2.44192	0.0457539	0.00937193	0.0164705
2.44444	0.0068795	0.0320829	0.0175049
2.44697	0.040555	0.0435947	0.0458728
2.44949	0.0202633	0.0199696	0.0175947
2.45202	0.0223724	0.0251849	0.0143614
2.45455	0.0358975	0.0234816	0.0254596
2.45707	0.0383254	0.00263155	0.00761496
2.4596	0.0118934	0.017038	0.0154306
2.46212	0.0234182	0.01872	0.0225527
2.46465	0.0196294	0.00255781	0.0290837
2.46717	0.0285906	0.0261498	0.00759459
2.4697	0.0455052	0.0119271	0.0182908
2.47222	0.027239	0.00640758	0.0432827
2.47475	0.0142197	0.0376168	0.00960767
2.47727	0.0140607	0.0171424	0.0228444
2.4798	0.0316269	0.0108597	0.00940059
2.48232	0.0200311	0.0298366	0.0164879
2.48485	0.0200338	0.0226033	0.0199996
2.48737	0.0155685	0.0180216	0.00575792
2.4899	0.0311578	0.0190852	0.0103691
2.49242	0.0193438	0.0204627	0.00966115
2.49495	0.0424419	0.0125419	0.0075893
2.49747	0.0334272	0.037329	0.00614462

## Sheet: Fig. 3
Panel E						Panel F
trial time (s)	upward trial mean (‰)	downward trial mean (‰)	upward trial sem (‰)	downward trial sem (‰)		Frequency (Hz)	Upward (‰)	Downward (‰)
0.2	-0.404095	0.22746	0.198677	0.228767		0	1000	1000
0.4	-0.0458373	-0.0732214	0.136723	0.168216		0.0025	0.502225	0.293391
0.6	-0.331999	0.23312	0.163251	0.163357		0.005	0.224243	0.183924
0.8	0.0641967	-0.0436389	0.134758	0.161454		0.0075	0.0513048	0.14443
1	-0.146472	-0.0796627	0.183855	0.114		0.01	0.113942	0.170404
1.2	-0.243489	0.0865018	0.14678	0.175446		0.0125	0.147702	0.226973
1.4	-0.00261747	0.139749	0.158544	0.130162		0.015	0.272937	0.0447996
1.6	-0.0475062	0.279671	0.164495	0.175296		0.0175	0.157552	0.0965879
1.8	0.142062	-0.0724808	0.16426	0.181006		0.02	0.126844	0.158242
2	0.285393	-0.259206	0.163635	0.149844		0.0225	0.198193	0.016473
2.2	0.155589	-0.248025	0.112156	0.197055		0.025	0.136993	0.165325
2.4	0.368418	-0.135298	0.17264	0.152211		0.0275	0.15509	0.0874796
2.6	0.206358	-0.0549681	0.21533	0.150489		0.03	0.144676	0.115417
2.8	0.219096	-0.201842	0.165603	0.172822		0.0325	0.0741447	0.0351245
3	0.368526	0.108942	0.18921	0.200419		0.035	0.18714	0.104551
3.2	0.152356	-0.0584684	0.2052	0.200341		0.0375	0.157314	0.147514
3.4	0.306019	-0.232113	0.16403	0.189		0.04	0.247853	0.184597
3.6	0.142792	-0.556671	0.241646	0.201997		0.0425	0.0866514	0.187376
3.8	0.288735	-0.444163	0.273541	0.224442		0.045	0.0325498	0.0977904
4	0.53271	-0.117552	0.263493	0.244806		0.0475	0.0864146	0.224206
4.2	0.256494	-0.281738	0.28825	0.304466		0.05	0.484515	0.478378
4.4	0.239234	-0.273853	0.301303	0.219413		0.0525	0.0365877	0.102717
4.6	0.33513	-0.421397	0.260847	0.242472		0.055	0.0444984	0.0353361
4.8	0.330441	-0.38338	0.234291	0.223598		0.0575	0.0946322	0.150775
5	0.448566	-0.449623	0.268366	0.270171		0.06	0.0787038	0.133223
5.2	0.689584	-0.262993	0.242397	0.214572		0.0625	0.311759	0.0767446
5.4	0.598824	-0.147789	0.256918	0.252539		0.065	0.114196	0.0568714
5.6	0.752325	-0.340819	0.27826	0.194535		0.0675	0.0164248	0.135578
5.8	0.440515	-0.290419	0.280109	0.248085		0.07	0.173653	0.204655
6	0.57327	-0.380375	0.242495	0.242268		0.0725	0.126494	0.181486
6.2	0.626157	-0.468055	0.302966	0.200866		0.075	0.0453195	0.0770793
6.4	0.303819	-0.369264	0.317123	0.233736		0.0775	0.0281766	0.0753905
6.6	0.373591	-0.714983	0.359653	0.283965		0.08	0.0849293	0.136793
6.8	0.603494	-0.731684	0.308531	0.298561		0.0825	0.0617677	0.0667854
7	0.289448	-1.07805	0.373855	0.224621		0.085	0.0495028	0.0642394
7.2	0.416406	-0.785822	0.367602	0.230579		0.0875	0.108409	0.093034
7.4	0.205656	-0.699159	0.375374	0.248976		0.09	0.0484857	0.047
7.6	0.0254591	-0.786281	0.300045	0.256765		0.0925	0.133355	0.0817203
7.8	0.414663	-1.13728	0.407068	0.262785		0.095	0.129172	0.095031
8	0.125355	-1.35953	0.382376	0.247544		0.0975	0.0745315	0.0513509
8.2	0.352194	-1.06624	0.319734	0.305659		0.1	0.182905	0.0512328
8.4	0.637344	-1.04498	0.352489	0.266517		0.1025	0.0592852	0.0420544
8.6	0.500079	-0.850287	0.337558	0.227305		0.105	0.121428	0.0568573
8.8	0.189835	-1.46023	0.317236	0.268846		0.1075	0.11826	0.0760914
9	0.484032	-1.15487	0.316429	0.260172		0.11	0.0234499	0.143071
9.2	0.130642	-1.2033	0.331838	0.246545		0.1125	0.102116	0.0750432
9.4	0.361562	-1.04009	0.410413	0.253896		0.115	0.122025	0.0267599
9.6	0.363473	-1.18923	0.351571	0.272126		0.1175	0.116031	0.067518
9.8	0.336946	-1.10417	0.297286	0.301638		0.12	0.0605182	0.108412
10	0.314226	-1.33222	0.313262	0.350281		0.1225	0.143955	0.0739903
10.2	0.302901	-1.47322	0.361787	0.343908		0.125	0.0385061	0.062973
10.4	0.240489	-1.17204	0.374986	0.299582		0.1275	0.00892475	0.0639012
10.6	0.45314	-1.26685	0.3515	0.344907		0.13	0.0477754	0.079223
10.8	0.278314	-1.46679	0.424073	0.400245		0.1325	0.0109574	0.0791774
11	0.341906	-1.16503	0.437798	0.298306		0.135	0.0638	0.0562397
11.2	0.209022	-1.44611	0.301618	0.388458		0.1375	0.0137062	0.0461313
11.4	0.289204	-1.47327	0.388555	0.322582		0.14	0.060895	0.0635554
11.6	0.509294	-1.4507	0.332497	0.38267		0.1425	0.0437512	0.0948385
11.8	0.299351	-1.42077	0.344954	0.418142		0.145	0.0902525	0.0530925
12	0.271989	-1.6233	0.341493	0.367272		0.1475	0.0604546	0.0224167
12.2	-0.231798	-1.08808	0.332652	0.417552		0.15	0.0390746	0.023311
12.4	0.500065	-1.07322	0.356112	0.45211		0.1525	0.0421673	0.0522806
12.6	0.132327	-1.46273	0.398873	0.386835		0.155	0.0599558	0.0151861
12.8	0.281403	-1.18547	0.369543	0.328447		0.1575	0.0458714	0.0274475
13	-0.00388011	-1.40383	0.37473	0.354558		0.16	0.0329943	0.0458401
13.2	0.00905691	-1.21681	0.365267	0.373707		0.1625	0.0913511	0.0599294
13.4	0.0822974	-1.19745	0.343529	0.407052		0.165	0.038709	0.043352
13.6	-0.0753647	-1.02163	0.353967	0.412798		0.1675	0.0416941	0.0624497
13.8	-0.282921	-0.799389	0.346773	0.391982		0.17	0.0179756	0.015125
14	-0.152532	-0.953109	0.426699	0.400095		0.1725	0.071626	0.0288829
14.2	-0.418218	-0.995004	0.407361	0.38617		0.175	0.0473924	0.0678707
14.4	-0.617959	-1.05945	0.342546	0.337139		0.1775	0.0381361	0.0396312
14.6	-0.673388	-1.0684	0.328761	0.346766		0.18	0.0384453	0.0576339
14.8	-0.623549	-1.28517	0.395941	0.330628		0.1825	0.0822262	0.0171689
15	-0.55556	-0.735156	0.334318	0.355481		0.185	0.015732	0.0390538
15.2	-0.624261	-1.0514	0.320409	0.374331		0.1875	0.0283596	0.042604
15.4	-0.817419	-0.585974	0.318579	0.305218		0.19	0.0103835	0.0261696
15.6	-0.79807	-0.883886	0.269015	0.343681		0.1925	0.0411129	0.0285953
15.8	-0.925602	-0.687631	0.336484	0.291615		0.195	0.0123922	0.0156092
16	-1.18762	-0.768906	0.330027	0.350819		0.1975	0.0336261	0.0262191
16.2	-0.824546	-0.816203	0.330528	0.329232		0.2	0.0269662	0.0215962
16.4	-0.828511	-0.194541	0.343273	0.328584		0.2025	0.0621407	0.0620473
16.6	-1.15684	-0.390598	0.266531	0.254703		0.205	0.0483154	0.037144
16.8	-1.01734	-0.517792	0.322276	0.272128		0.2075	0.0379348	0.0127275
17	-0.792385	-0.416302	0.284947	0.336491		0.21	0.0708999	0.0432484
17.2	-1.04698	-0.236142	0.373538	0.270616		0.2125	0.0286636	0.0417106
17.4	-1.09282	-0.26497	0.297831	0.285103		0.215	0.019998	0.0457173
17.6	-0.981032	-0.0904768	0.355071	0.214541		0.2175	0.032514	0.0232002
17.8	-0.705286	-0.178913	0.321391	0.281032		0.22	0.039336	0.0239063
18	-0.954604	-0.163168	0.33868	0.265447		0.2225	0.025672	0.0441814
18.2	-1.11774	0.0148275	0.356247	0.289609		0.225	0.0323754	0.0230314
18.4	-0.97789	-0.049494	0.340743	0.256725		0.2275	0.0187431	0.0326861
18.6	-0.668734	-0.234973	0.260534	0.274297		0.23	0.0389363	0.0165907
18.8	-0.889288	-0.133476	0.411992	0.310996		0.2325	0.0595863	0.0560089
19	-0.632302	-0.17426	0.330285	0.26957		0.235	0.0180894	0.0406699
19.2	-1.02162	0.0052491	0.303422	0.2223		0.2375	0.0358495	0.0299242
19.4	-0.771558	-0.242535	0.266132	0.274624		0.24	0.0288964	0.0716408
19.6	-0.803453	-0.184049	0.320157	0.321521		0.2425	0.0289902	0.0487319
19.8	-0.555535	-0.466602	0.315744	0.282794		0.245	0.0365088	0.0076898
20	-0.431724	-0.173559	0.347152	0.269163		0.2475	0.0743255	0.0122841
						0.25	0.0445309	0.0661008
						0.2525	0.0395323	0.0273604
						0.255	0.0658798	0.0214641
						0.2575	0.0207664	0.0332807
						0.26	0.0507195	0.0556718
						0.2625	0.0178357	0.0173338
						0.265	0.00732475	0.0218883
						0.2675	0.0184905	0.0163458
						0.27	0.0224057	0.0341786
						0.2725	0.0490139	0.0138195
						0.275	0.00929905	0.0385982
						0.2775	0.0156868	0.0262556
						0.28	0.0859022	0.0381458
						0.2825	0.0410292	0.0388875
						0.285	0.0192082	0.0287636
						0.2875	0.0440367	0.0187824
						0.29	0.0547644	0.0280917
						0.2925	0.0653462	0.0267216
						0.295	0.018697	0.0284467
						0.2975	0.0340299	0.0305309
						0.3	0.0177783	0.00822478
						0.3025	0.00115809	0.0307782
						0.305	0.0331374	0.034631
						0.3075	0.0294752	0.0210578
						0.31	0.024598	0.0165285
						0.3125	0.0358849	0.0361208
						0.315	0.0319169	0.00445675
						0.3175	0.0352619	0.0293142
						0.32	0.0167126	0.0167145
						0.3225	0.0147409	0.0120338
						0.325	0.03832	0.0438115
						0.3275	0.0393268	0.0246834
						0.33	0.00550296	0.0304875
						0.3325	0.0318685	0.0225065
						0.335	0.0283073	0.0201303
						0.3375	0.0224856	0.0364836
						0.34	0.0419532	0.0221091
						0.3425	0.00275327	0.00101304
						0.345	0.0231663	0.00611033
						0.3475	0.0300293	0.0213136
						0.35	0.0226035	0.0132282
						0.3525	0.0103815	0.025367
						0.355	0.0159638	0.0141861
						0.3575	0.0294523	0.0132848
						0.36	0.0356896	0.0382407
						0.3625	0.0645154	0.0192016
						0.365	0.0323263	0.0366912
						0.3675	0.0195722	0.0159473
						0.37	0.00699281	0.00926394
						0.3725	0.0313585	0.0518147
						0.375	0.0065194	0.0259935
						0.3775	0.0225291	0.0247432
						0.38	0.034228	0.0117604
						0.3825	0.0173495	0.0370552
						0.385	0.032068	0.0124545
						0.3875	0.0117304	0.0351686
						0.39	0.0185425	0.0287647
						0.3925	0.020745	0.0104876
						0.395	0.0154086	0.0104654
						0.3975	0.019258	0.0176037
						0.4	0.0273088	0.0271332
						0.4025	0.029104	0.0174376
						0.405	0.0226919	0.00602863
						0.4075	0.0163189	0.0288875
						0.41	0.0270757	0.0190242
						0.4125	0.00523924	0.00644766
						0.415	0.0414564	0.03373
						0.4175	0.0193365	0.0232345
						0.42	0.0168302	0.0101713
						0.4225	0.0149026	0.0209569
						0.425	0.0280689	0.0279108
						0.4275	0.00833938	0.019143
						0.43	0.0248031	0.0139845
						0.4325	0.00432292	0.0113937
						0.435	0.00433228	0.0250554
						0.4375	0.0228624	0.0313629
						0.44	0.0356198	0.0261084
						0.4425	0.0173322	0.0254292
						0.445	0.0193004	0.0303293
						0.4475	0.00224508	0.0196915
						0.45	0.0137649	0.0243102
						0.4525	0.004451	0.0394674
						0.455	0.0221692	0.0485499
						0.4575	0.0210699	0.00339607
						0.46	0.028516	0.0296159
						0.4625	0.0303349	0.0316724
						0.465	0.0095624	0.0213294
						0.4675	0.0191891	0.0339665
						0.47	0.0158497	0.0169906
						0.4725	0.0159807	0.010331
						0.475	0.0336313	0.0115644
						0.4775	0.0195963	0.0137354
						0.48	0.00705179	0.0269448
						0.4825	0.00632028	0.0227443
						0.485	0.0171345	0.0133149
						0.4875	0.00391367	0.0220534
						0.49	0.00409362	0.0190155
						0.4925	0.0295055	0.0271331
						0.495	0.0265885	0.0130124
						0.4975	0.0195573	0.010189
						0.5	0.0104868	0.00363636
						0.5025	0.0339231	0.0318505
						0.505	0.0302181	0.0122075
						0.5075	0.00752621	0.0157826
						0.51	0.0129097	0.0294019
						0.5125	0.0103072	0.039584
						0.515	0.0280117	0.0286116
						0.5175	0.0127931	0.0218373
						0.52	0.0100172	0.0119274
						0.5225	0.0119249	0.0289386
						0.525	0.0249744	0.00972191
						0.5275	0.00803069	0.0184077
						0.53	0.0189461	0.00891223
						0.5325	0.0300386	0.0228489
						0.535	0.0226167	0.0304212
						0.5375	0.0171153	0.0389716
						0.54	0.00906663	0.0297464
						0.5425	0.0324792	0.0126217
						0.545	0.00813662	0.0159134
						0.5475	0.0365151	0.0294679
						0.55	0.017672	0.00924443
						0.5525	0.0310878	0.0108385
						0.555	0.00802623	0.0295766
						0.5575	0.0148789	0.0140049
						0.56	0.00595829	0.0155828
						0.5625	0.0111615	0.0151119
						0.565	0.0214935	0.0340532
						0.5675	0.0261834	0.0168656
						0.57	0.0110933	0.0149564
						0.5725	0.0217775	0.03161
						0.575	0.0214207	0.0163526
						0.5775	0.00656891	0.0530604
						0.58	0.0356829	0.0242058
						0.5825	0.0204227	0.0238543
						0.585	0.0185847	0.0339906
						0.5875	0.010753	0.0315895
						0.59	0.005475	0.0217345
						0.5925	0.0446474	0.00662066
						0.595	0.00774105	0.00905428
						0.5975	0.0184576	0.0267021
						0.6	0.0340807	0.0196493
						0.6025	0.0323126	0.0321167
						0.605	0.0372595	0.0248614
						0.6075	0.0177391	0.0184734
						0.61	0.00665408	0.00575614
						0.6125	0.0244603	0.0113413
						0.615	0.0327027	0.0158631
						0.6175	0.0323624	0.0459617
						0.62	0.0256029	0.0184115
						0.6225	0.0362603	0.0283123
						0.625	0.018906	0.0146355
						0.6275	0.0172594	0.0350235
						0.63	0.030537	0.024371
						0.6325	0.0130417	0.0297161
						0.635	0.0175233	0.0285533
						0.6375	0.02043	0.00347175
						0.64	0.0235726	0.0253139
						0.6425	0.0169769	0.0187449
						0.645	0.0266494	0.0209074
						0.6475	0.0101302	0.0206902
						0.65	0.0238741	0.0377661
						0.6525	0.0329703	0.0122016
						0.655	0.0205948	0.0164286
						0.6575	0.0110442	0.0136599
						0.66	0.0323495	0.0429864
						0.6625	0.0218538	0.0205357
						0.665	0.0119751	0.0168156
						0.6675	0.0160664	0.012644
						0.67	0.0143281	0.0149699
						0.6725	0.0137704	0.0123219
						0.675	0.0133379	0.0383489
						0.6775	0.0316961	0.0190673
						0.68	0.0184882	0.0253032
						0.6825	0.0200324	0.0116284
						0.685	0.0204713	0.0177444
						0.6875	0.0261975	0.00897185
						0.69	0.0215565	0.0175206
						0.6925	0.00221277	0.0196021
						0.695	0.0216205	0.02402
						0.6975	0.0218493	0.0165489
						0.7	0.0142263	0.00956815
						0.7025	0.024186	0.00482488
						0.705	0.0217813	0.00623701
						0.7075	0.0258633	0.0127424
						0.71	0.0124348	0.0202213
						0.7125	0.00187668	0.0174816
						0.715	0.0432359	0.0256935
						0.7175	0.0317721	0.0112764
						0.72	0.0136468	0.0257358
						0.7225	0.0190652	0.0126074
						0.725	0.0246681	0.0060605
						0.7275	0.0215719	0.0267468
						0.73	0.0125533	0.021492
						0.7325	0.0247444	0.0299925
						0.735	0.0209276	0.010992
						0.7375	0.0492007	0.0127243
						0.74	0.0188554	0.00928445
						0.7425	0.0313758	0.0388993
						0.745	0.0387986	0.0245399
						0.7475	0.00258128	0.00852924
						0.75	0.0232444	0.050548
						0.7525	0.0280698	0.00630258
						0.755	0.0155517	0.0226524
						0.7575	0.0102781	0.0185748
						0.76	0.0435569	0.0234663
						0.7625	0.0371511	0.0193929
						0.765	0.0382438	0.0193793
						0.7675	0.0266336	0.0142558
						0.77	0.00662012	0.0125591
						0.7725	0.0318331	0.0104481
						0.775	0.00998074	0.0312085
						0.7775	0.0119144	0.035839
						0.78	0.0203236	0.00100432
						0.7825	0.00739788	0.0178855
						0.785	0.0252053	0.0174364
						0.7875	0.0103972	0.0142156
						0.79	0.0152333	0.0135416
						0.7925	0.0212008	0.0153492
						0.795	0.0137897	0.0125139
						0.7975	0.0291668	0.0328542
						0.8	0.0165911	0.027194
						0.8025	0.0183166	0.0107208
						0.805	0.0248517	0.0312395
						0.8075	0.0126682	0.00223088
						0.81	0.0410357	0.015044
						0.8125	0.0182459	0.0229381
						0.815	0.00542758	0.0243187
						0.8175	0.0295582	0.0289236
						0.82	0.00929168	0.00954302
						0.8225	0.0139708	0.00562892
						0.825	0.0242557	0.00367629
						0.8275	0.00910664	0.0317198
						0.83	0.0198575	0.0310472
						0.8325	0.0183488	0.0415485
						0.835	0.00209007	0.0112869
						0.8375	0.0112168	0.0116621
						0.84	0.0181913	0.0149306
						0.8425	0.0222577	0.0264196
						0.845	0.00456736	0.0248424
						0.8475	0.00653599	0.026619
						0.85	0.0174351	0.0338673
						0.8525	0.0178747	0.0276366
						0.855	0.0153776	0.0256934
						0.8575	0.00692145	0.0367349
						0.86	0.00996178	0.00980365
						0.8625	0.0153814	0.0142966
						0.865	0.00685608	0.0183108
						0.8675	0.0331525	0.0199911
						0.87	0.0270525	0.0122945
						0.8725	0.0234344	0.0100196
						0.875	0.028039	0.00975202
						0.8775	0.0371349	0.0167989
						0.88	0.0325835	0.0214825
						0.8825	0.0101912	0.0224726
						0.885	0.0222264	0.0161401
						0.8875	0.018493	0.00360499
						0.89	0.00736995	0.00926869
						0.8925	0.0102196	0.0262365
						0.895	0.0137521	0.00499477
						0.8975	0.00315271	0.0117713
						0.9	0.0209529	0.0280439
						0.9025	0.0421189	0.00810299
						0.905	0.0260826	0.0103837
						0.9075	0.0312821	0.00524478
						0.91	0.0472145	0.0298212
						0.9125	0.026865	0.0187122
						0.915	0.0199849	0.023257
						0.9175	0.0202347	0.0249365
						0.92	0.00868283	0.0267016
						0.9225	0.00991556	0.0105177
						0.925	0.016858	0.00411172
						0.9275	0.0205643	0.0251038
						0.93	0.0108735	0.0269574
						0.9325	0.0250392	0.0294254
						0.935	0.0250189	0.0174221
						0.9375	0.0327811	0.0159972
						0.94	0.039223	0.0440258
						0.9425	0.0327384	0.00490238
						0.945	0.00560194	0.00973751
						0.9475	0.0106559	0.01034
						0.95	0.0245299	0.0197643
						0.9525	0.0370647	0.0257348
						0.955	0.0201168	0.0215229
						0.9575	0.0362859	0.00307021
						0.96	0.0187545	0.034222
						0.9625	0.0066109	0.0211954
						0.965	0.0218952	0.0180623
						0.9675	0.00950123	0.00693988
						0.97	0.0198993	0.0338198
						0.9725	0.0374891	0.011347
						0.975	0.0119755	0.0359161
						0.9775	0.015956	0.00227138
						0.98	0.0213709	0.0291156
						0.9825	0.0176826	0.030029
						0.985	0.00447728	0.0211767
						0.9875	0.0388086	0.010211
						0.99	0.0292223	0.0357329
						0.9925	0.0280769	0.00935478
						0.995	0.0143552	0.0288254
						0.9975	0.0138103	0.0158429
						1	0.0149126	0.0502988
						1.0025	0.00972857	0.00974382
						1.005	0.0216569	0.0141139
						1.0075	0.0308827	0.0259207
						1.01	0.026446	0.00839426
						1.0125	0.00234461	0.0282819
						1.015	0.0543746	0.0111284
						1.0175	0.0116295	0.0229227
						1.02	0.0502004	0.0293975
						1.0225	0.0384056	0.0121315
						1.025	0.0323871	0.0313437
						1.0275	0.0104602	0.0300372
						1.03	0.00791385	0.0103992
						1.0325	0.0269076	0.0182366
						1.035	0.0212351	0.0182603
						1.0375	0.0062483	0.0270896
						1.04	0.00956725	0.00740505
						1.0425	0.0403237	0.0390243
						1.045	0.0321963	0.031587
						1.0475	0.014887	0.0170275
						1.05	0.00899956	0.00521605
						1.0525	0.0216823	0.0142608
						1.055	0.0157355	0.0327665
						1.0575	0.00860735	0.0131275
						1.06	0.0118137	0.0151062
						1.0625	0.0121454	0.0489105
						1.065	0.025319	0.0220409
						1.0675	0.0141884	0.0342278
						1.07	0.00343232	0.0307604
						1.0725	0.00374316	0.0298892
						1.075	0.00340034	0.026781
						1.0775	0.0177239	0.0150374
						1.08	0.00878049	0.018139
						1.0825	0.0137578	0.0300855
						1.085	0.0271412	0.0152092
						1.0875	0.0296383	0.0284786
						1.09	0.0187057	0.0300184
						1.0925	0.0123176	0.00981675
						1.095	0.0165121	0.0295549
						1.0975	0.0128845	0.0189279
						1.1	0.0256663	0.0222118
						1.1025	0.00661632	0.021128
						1.105	0.0194677	0.0494036
						1.1075	0.00628334	0.00642547
						1.11	0.0312735	0.0141467
						1.1125	0.0112791	0.00511398
						1.115	0.0129815	0.0107618
						1.1175	0.00723146	0.00856288
						1.12	0.0281272	0.033485
						1.1225	0.00917267	0.0206218
						1.125	0.0256776	0.0177265
						1.1275	0.0206874	0.0221432
						1.13	0.0130651	0.0223283
						1.1325	0.0108682	0.0224833
						1.135	0.0407484	0.0344469
						1.1375	0.00875718	0.0460863
						1.14	0.0128454	0.0140355
						1.1425	0.0199902	0.030685
						1.145	0.0297446	0.0313082
						1.1475	0.0278218	0.0190419
						1.15	0.0187787	0.0166859
						1.1525	0.0313757	0.0176624
						1.155	0.0169712	0.0178882
						1.1575	0.0169925	0.0317517
						1.16	0.0291197	0.0334668
						1.1625	0.0145045	0.0123617
						1.165	0.00919566	0.0255472
						1.1675	0.0205662	0.0303836
						1.17	0.0177282	0.0280038
						1.1725	0.0158003	0.0282115
						1.175	0.0135375	0.0185218
						1.1775	0.0056774	0.019649
						1.18	0.0179917	0.0132498
						1.1825	0.0192985	0.0185768
						1.185	0.0340897	0.00665165
						1.1875	0.00812791	0.00828315
						1.19	0.0290459	0.0153122
						1.1925	0.0202919	0.0186456
						1.195	0.00925627	0.0217149
						1.1975	0.0239384	0.0230705
						1.2	0.00696009	0.0279283
						1.2025	0.0103221	0.0165822
						1.205	0.0285723	0.00179988
						1.2075	0.023989	0.00421196
						1.21	0.0206689	0.0260022
						1.2125	0.0154486	0.00953133
						1.215	0.00533873	0.0126837
						1.2175	0.0320399	0.0116215
						1.22	0.0193879	0.0123062
						1.2225	0.00432445	0.0127757
						1.225	0.0120321	0.0343973
						1.2275	0.031502	0.00620814
						1.23	0.00626128	0.0234487
						1.2325	0.0156173	0.0244815
						1.235	0.0207608	0.0300852
						1.2375	0.0335611	0.0375508
						1.24	0.0111119	0.0107817
						1.2425	0.0331897	0.0149223
						1.245	0.0207635	0.0273134
						1.2475	0.0212705	0.0259691
						1.25	0.0169311	0.00378306
						1.2525	0.032291	0.0423305
						1.255	0.0104545	0.0177697
						1.2575	0.0230696	0.0408622
						1.26	0.0321174	0.0291293
						1.2625	0.00330163	0.00344183
						1.265	0.0138098	0.0304583
						1.2675	0.0487851	0.00321347
						1.27	0.0103857	0.00958787
						1.2725	0.0331469	0.0158467
						1.275	0.0183925	0.0149739
						1.2775	0.00254978	0.0281387
						1.28	0.023966	0.00762413
						1.2825	0.0085685	0.0282419
						1.285	0.0167242	0.0142898
						1.2875	0.032428	0.0130519
						1.29	0.0235578	0.0305274
						1.2925	0.0174541	0.0372696
						1.295	0.0256322	0.0036336
						1.2975	0.0206022	0.0159853
						1.3	0.0342687	0.0133802
						1.3025	0.0143495	0.0251505
						1.305	0.0326822	0.018958
						1.3075	0.00687539	0.0245909
						1.31	0.0251969	0.0251895
						1.3125	0.0118426	0.031601
						1.315	0.0220152	0.0193751
						1.3175	0.0174243	0.0260737
						1.32	0.0297149	0.0052769
						1.3225	0.0117309	0.0145887
						1.325	0.016141	0.0195036
						1.3275	0.0261601	0.00485564
						1.33	0.0181683	0.00427087
						1.3325	0.0187652	0.0302775
						1.335	0.0151546	0.0231158
						1.3375	0.0263751	0.0442346
						1.34	0.0232761	0.030355
						1.3425	0.0473595	0.0148818
						1.345	0.0111543	0.0148517
						1.3475	0.00970624	0.0112169
						1.35	0.0246659	0.0209652
						1.3525	0.0184473	0.0117753
						1.355	0.020623	0.0171196
						1.3575	0.0212291	0.0126024
						1.36	0.00396408	0.0233879
						1.3625	0.0231688	0.0127475
						1.365	0.00747805	0.0191045
						1.3675	0.0247238	0.03135
						1.37	0.00292986	0.0137748
						1.3725	0.0195372	0.0274051
						1.375	0.035126	0.0101888
						1.3775	0.0471295	0.00781374
						1.38	0.0140605	0.00456537
						1.3825	0.0103059	0.0134246
						1.385	0.0138453	0.0192249
						1.3875	0.0253447	0.0273145
						1.39	0.0234198	0.0242305
						1.3925	0.00353217	0.00400006
						1.395	0.0044873	0.00662574
						1.3975	0.0230573	0.0281893
						1.4	0.0226632	0.012352
						1.4025	0.0177407	0.0220499
						1.405	0.0441485	0.0124921
						1.4075	0.00526438	0.0336277
						1.41	0.0262312	0.0358019
						1.4125	0.0373777	0.0079985
						1.415	0.0199754	0.024823
						1.4175	0.0172152	0.00544126
						1.42	0.0166191	0.0243234
						1.4225	0.013499	0.0233524
						1.425	0.0228176	0.014933
						1.4275	0.0098218	0.0130229
						1.43	0.00710049	0.0228315
						1.4325	0.00130486	0.0227746
						1.435	0.0147331	0.0246751
						1.4375	0.0157953	0.00957664
						1.44	0.00557866	0.0119044
						1.4425	0.00887124	0.00877682
						1.445	0.0184045	0.0254921
						1.4475	0.00253492	0.0132147
						1.45	0.0117468	0.0151791
						1.4525	0.012881	0.0202247
						1.455	0.0170707	0.00244625
						1.4575	0.0174678	0.0166551
						1.46	0.00163489	0.0258306
						1.4625	0.0293089	0.0270753
						1.465	0.0274498	0.0277495
						1.4675	0.0168882	0.00284512
						1.47	0.0158035	0.0459403
						1.4725	0.0424129	0.00516799
						1.475	0.0169178	0.0164319
						1.4775	0.0203267	0.0121697
						1.48	0.0295126	0.0371735
						1.4825	0.0205048	0.0203712
						1.485	0.0211794	0.017145
						1.4875	0.022224	0.0175804
						1.49	0.0179594	0.0226491
						1.4925	0.0232073	0.0234725
						1.495	0.0113591	0.0260717
						1.4975	0.00685488	0.0326283
						1.5	0.0141646	0.020401
						1.5025	0.0172997	0.00606575
						1.505	0.0170287	0.00869768
						1.5075	0.0161476	0.0045841
						1.51	0.03137	0.0330985
						1.5125	0.0183834	0.0141318
						1.515	0.0166783	0.0131593
						1.5175	0.0349836	0.0205198
						1.52	0.0192312	0.00700706
						1.5225	0.0192431	0.00502044
						1.525	0.0148272	0.034448
						1.5275	0.0066794	0.0062585
						1.53	0.0288636	0.0309956
						1.5325	0.00896542	0.014403
						1.535	0.0297887	0.0197132
						1.5375	0.0548224	0.029271
						1.54	0.00749213	0.010069
						1.5425	0.016573	0.00767451
						1.545	0.0226514	0.00283348
						1.5475	0.0309385	0.0169512
						1.55	0.0169566	0.0266414
						1.5525	0.0191613	0.0196212
						1.555	0.0257273	0.0294172
						1.5575	0.00946018	0.026649
						1.56	0.00714299	0.0111112
						1.5625	0.0262425	0.0214633
						1.565	0.0194004	0.0250649
						1.5675	0.0302839	0.00592178
						1.57	0.0264522	0.0153622
						1.5725	0.0139892	0.0164953
						1.575	0.0016841	0.0348958
						1.5775	0.0218263	0.0137991
						1.58	0.0235492	0.016453
						1.5825	0.0184994	0.0235139
						1.585	0.0143262	0.0165349
						1.5875	0.0236075	0.0179606
						1.59	0.0204266	0.0244858
						1.5925	0.0173776	0.00784945
						1.595	0.0171436	0.0227077
						1.5975	0.00612877	0.0044652
						1.6	0.0119932	0.0100918
						1.6025	0.0251194	0.0240981
						1.605	0.0231545	0.0161075
						1.6075	0.0221571	0.0199307
						1.61	0.0331242	0.0291882
						1.6125	0.027033	0.0152969
						1.615	0.0202573	0.0222697
						1.6175	0.0180577	0.0131075
						1.62	0.0161648	0.0281479
						1.6225	0.0160257	0.0180753
						1.625	0.0242106	0.0137299
						1.6275	0.00852008	0.0203226
						1.63	0.0210028	0.015665
						1.6325	0.0177985	0.0278992
						1.635	0.0343628	0.0113217
						1.6375	0.00294867	0.00104546
						1.64	0.0424403	0.00772073
						1.6425	0.0132007	0.0270124
						1.645	0.0261003	0.00580696
						1.6475	0.0372787	0.0146311
						1.65	0.00790587	0.0290033
						1.6525	0.0138562	0.0232343
						1.655	0.0200638	0.0290382
						1.6575	0.0326191	0.0243416
						1.66	0.0134566	0.0305904
						1.6625	0.0146598	0.0125129
						1.665	0.0170101	0.0102805
						1.6675	0.0203627	0.0119339
						1.67	0.0282122	0.0154454
						1.6725	0.0201311	0.00360292
						1.675	0.0224844	0.0248287
						1.6775	0.0157228	0.00969259
						1.68	0.022686	0.0164329
						1.6825	0.00403223	0.0131001
						1.685	0.0151214	0.0329367
						1.6875	0.0235744	0.0212546
						1.69	0.0407385	0.0231426
						1.6925	0.00573127	0.0228489
						1.695	0.0186109	0.0307272
						1.6975	0.0335052	0.0163559
						1.7	0.0111732	0.0176551
						1.7025	0.00975756	0.00660393
						1.705	0.0229738	0.019795
						1.7075	0.0327424	0.0123634
						1.71	0.0313738	0.00448237
						1.7125	0.0193643	0.0243107
						1.715	0.0196516	0.0277174
						1.7175	0.0082545	0.00514012
						1.72	0.0289344	0.0359208
						1.7225	0.014166	0.0213417
						1.725	0.00860692	0.0119818
						1.7275	0.013519	0.0389357
						1.73	0.00328844	0.0239678
						1.7325	0.00721339	0.029218
						1.735	0.0153824	0.0337694
						1.7375	0.047478	0.0573461
						1.74	0.0110379	0.0114807
						1.7425	0.0268633	0.0328732
						1.745	0.0125734	0.0144012
						1.7475	0.0313905	0.01088
						1.75	0.0281421	0.0178278
						1.7525	0.0137645	0.0212014
						1.755	0.0357261	0.0393537
						1.7575	0.0133772	0.0257791
						1.76	0.0449867	0.0135069
						1.7625	0.0395352	0.0349964
						1.765	0.0284202	0.0230681
						1.7675	0.0284889	0.00713406
						1.77	0.0035602	0.0152157
						1.7725	0.00490324	0.0109434
						1.775	0.0224221	0.00822301
						1.7775	0.0188855	0.0111691
						1.78	0.0166023	0.0142076
						1.7825	0.0307676	0.0195914
						1.785	0.0270377	0.0179519
						1.7875	0.0182322	0.0159893
						1.79	0.0586243	0.00527655
						1.7925	0.031243	0.0396085
						1.795	0.0385927	0.0409
						1.7975	0.0148876	0.0331154
						1.8	0.0393651	0.00922964
						1.8025	0.0188436	0.0148468
						1.805	0.00903293	0.0125635
						1.8075	0.0128218	0.021216
						1.81	0.0156577	0.0188551
						1.8125	0.0346592	0.014771
						1.815	0.0159814	0.0334449
						1.8175	0.0206476	0.0338602
						1.82	0.0226169	0.0223571
						1.8225	0.0264457	0.011265
						1.825	0.0458503	0.0143036
						1.8275	0.0081461	0.0280967
						1.83	0.00108227	0.0335748
						1.8325	0.0130885	0.0147771
						1.835	0.0285185	0.0133213
						1.8375	0.00664554	0.0370508
						1.84	0.0328774	0.018889
						1.8425	0.0150307	0.023673
						1.845	0.0118074	0.0225645
						1.8475	0.0310808	0.0140885
						1.85	0.0222962	0.0182722
						1.8525	0.0103138	0.0220484
						1.855	0.0313632	0.00957951
						1.8575	0.0167834	0.0259955
						1.86	0.0214806	0.0418792
						1.8625	0.0187993	0.0317989
						1.865	0.0179062	0.0215015
						1.8675	0.015626	0.0278744
						1.87	0.0216971	0.0385035
						1.8725	0.0206009	0.0326613
						1.875	0.00763709	0.00776286
						1.8775	0.0166139	0.0142023
						1.88	0.014559	0.0114805
						1.8825	0.0105622	0.0160622
						1.885	0.00530321	0.0173525
						1.8875	0.0135979	0.0402087
						1.89	0.00322735	0.0216039
						1.8925	0.00543198	0.0151476
						1.895	0.0135475	0.00198543
						1.8975	0.0232059	0.0272495
						1.9	0.031659	0.0263458
						1.9025	0.00555185	0.00349445
						1.905	0.0306054	0.0106515
						1.9075	0.0265395	0.0484155
						1.91	0.011689	0.0344745
						1.9125	0.016184	0.0434717
						1.915	0.0245343	0.0244946
						1.9175	0.0144506	0.029177
						1.92	0.0205085	0.0369248
						1.9225	0.00863827	0.0365276
						1.925	0.0209335	0.0226405
						1.9275	0.0226093	0.0225383
						1.93	0.0132086	0.0174405
						1.9325	0.00153229	0.00347903
						1.935	0.0083277	0.0180337
						1.9375	0.0228155	0.00620128
						1.94	0.0262294	0.0176322
						1.9425	0.0142897	0.0311528
						1.945	0.0169231	0.00879379
						1.9475	0.00793217	0.0121661
						1.95	0.00799809	0.0171245
						1.9525	0.0116429	0.0282075
						1.955	0.00620625	0.0246738
						1.9575	0.0244136	0.0203029
						1.96	0.0332048	0.0169637
						1.9625	0.0332215	0.0072455
						1.965	0.0203148	0.0114672
						1.9675	0.0436829	0.0129972
						1.97	0.0244259	0.0189196
						1.9725	0.0178009	0.00816896
						1.975	0.0210213	0.0205409
						1.9775	0.0125703	0.0210615
						1.98	0.0258433	0.047769
						1.9825	0.00760913	0.0224939
						1.985	0.0103967	0.0483721
						1.9875	0.0164286	0.00759966
						1.99	0.0135582	0.0121691
						1.9925	0.0249341	0.0138197
						1.995	0.0104026	0.0136361
						1.9975	0.00654144	0.0133858
						2	0.0293708	0.00600999
						2.0025	0.0525046	0.0112057
						2.005	0.0189632	0.0304849
						2.0075	0.00371016	0.0109295
						2.01	0.0169493	0.00556181
						2.0125	0.0219018	0.0200299
						2.015	0.0069217	0.0143721
						2.0175	0.0103749	0.0329282
						2.02	0.00438392	0.000913631
						2.0225	0.00509133	0.0193281
						2.025	0.00879347	0.0271277
						2.0275	0.0264437	0.0394609
						2.03	0.0160645	0.0105147
						2.0325	0.0208708	0.0359941
						2.035	0.0289911	0.0183908
						2.0375	0.011387	0.0133947
						2.04	0.0242704	0.0179025
						2.0425	0.0170346	0.0102915
						2.045	0.0117864	0.00403595
						2.0475	0.0324951	0.0120776
						2.05	0.0141825	0.0147575
						2.0525	0.041874	0.0232134
						2.055	0.0346968	0.0125469
						2.0575	0.0147491	0.0214955
						2.06	0.0111038	0.0332848
						2.0625	0.00980252	0.0118168
						2.065	0.0148148	0.0284141
						2.0675	0.0193251	0.0438892
						2.07	0.023986	0.014759
						2.0725	0.0329785	0.0176338
						2.075	0.022353	0.0271657
						2.0775	0.0380218	0.0156284
						2.08	0.00361348	0.0197764
						2.0825	0.0258593	0.0169973
						2.085	0.0106251	0.030054
						2.0875	0.0104996	0.0148259
						2.09	0.0206168	0.0358185
						2.0925	0.0230778	0.017275
						2.095	0.0195589	0.0041837
						2.0975	0.0192107	0.00430044
						2.1	0.0246713	0.0258614
						2.1025	0.018333	0.00952909
						2.105	0.0237606	0.0197147
						2.1075	0.0100097	0.0283074
						2.11	0.0227913	0.0228067
						2.1125	0.00776808	0.00610838
						2.115	0.00899269	0.0180781
						2.1175	0.0224522	0.0349024
						2.12	0.0491963	0.0042314
						2.1225	0.0116854	0.0150617
						2.125	0.00395716	0.0133957
						2.1275	0.0215979	0.0226526
						2.13	0.0270222	0.0170958
						2.1325	0.0185551	0.0198349
						2.135	0.00520849	0.0309117
						2.1375	0.0474299	0.0169079
						2.14	0.0189946	0.0190634
						2.1425	0.0375333	0.0235351
						2.145	0.0229436	0.00834765
						2.1475	0.0295838	0.0095002
						2.15	0.0202158	0.0449491
						2.1525	0.00650783	0.00526153
						2.155	0.0215671	0.0317207
						2.1575	0.0276619	0.0202829
						2.16	0.0135831	0.0107017
						2.1625	0.0216945	0.0256246
						2.165	0.0153066	0.0226524
						2.1675	0.0295593	0.0319373
						2.17	0.0293722	0.0375416
						2.1725	0.0462519	0.0251976
						2.175	0.0166727	0.0251916
						2.1775	0.0097299	0.00471535
						2.18	0.0193466	0.0291126
						2.1825	0.0173324	0.018623
						2.185	0.0233676	0.0292238
						2.1875	0.0183954	0.0225737
						2.19	0.0072708	0.0187458
						2.1925	0.0305959	0.0315732
						2.195	0.0339806	0.00707235
						2.1975	0.0216793	0.00332693
						2.2	0.00108409	0.0277744
						2.2025	0.0221808	0.0117674
						2.205	0.0239997	0.02885
						2.2075	0.0220116	0.00868204
						2.21	0.0139112	0.0222107
						2.2125	0.0157712	0.0178442
						2.215	0.0235001	0.0190783
						2.2175	0.00564176	0.0210202
						2.22	0.0268547	0.00920208
						2.2225	0.0142597	0.0214549
						2.225	0.0185121	0.0045428
						2.2275	0.0340292	0.0247344
						2.23	0.0149299	0.0147401
						2.2325	0.0145087	0.0229066
						2.235	0.00810652	0.0227527
						2.2375	0.0202443	0.00996127
						2.24	0.0121663	0.042169
						2.2425	0.00580002	0.0266913
						2.245	0.0283158	0.0278827
						2.2475	0.0306298	0.00690444
						2.25	0.0208003	0.0109688
						2.2525	0.0442333	0.00363049
						2.255	0.0232331	0.0222227
						2.2575	0.0163661	0.0109052
						2.26	0.0172408	0.00630712
						2.2625	0.0418176	0.0194742
						2.265	0.0213783	0.0169375
						2.2675	0.0210555	0.0335923
						2.27	0.0230055	0.0085869
						2.2725	0.0492239	0.00564775
						2.275	0.0195958	0.0375941
						2.2775	0.00531571	0.0135897
						2.28	0.0200874	0.0274236
						2.2825	0.0280555	0.0457579
						2.285	0.0198269	0.0388828
						2.2875	0.0152387	0.0310489
						2.29	0.0214601	0.0308856
						2.2925	0.0241136	0.0194415
						2.295	0.0324187	0.00215242
						2.2975	0.0289359	0.0271459
						2.3	0.0249282	0.0214211
						2.3025	0.00784707	0.0272746
						2.305	0.00622476	0.0187593
						2.3075	0.0180079	0.00990112
						2.31	0.0185234	0.00535945
						2.3125	0.0160277	0.0372948
						2.315	0.0285808	0.0205036
						2.3175	0.0189119	0.0119599
						2.32	0.00472536	0.00766258
						2.3225	0.00873646	0.00227848
						2.325	0.0234006	0.00899788
						2.3275	0.0131748	0.0167686
						2.33	0.0207596	0.0121202
						2.3325	0.0224055	0.0302103
						2.335	0.0244707	0.0135291
						2.3375	0.00921102	0.0238396
						2.34	0.0277711	0.0162251
						2.3425	0.031144	0.00889547
						2.345	0.0222598	0.00643343
						2.3475	0.00265828	0.0360272
						2.35	0.0266257	0.0319457
						2.3525	0.0210722	0.0436797
						2.355	0.0270581	0.0204892
						2.3575	0.00852617	0.0339697
						2.36	0.0167245	0.0198523
						2.3625	0.0011196	0.0294962
						2.365	0.0342142	0.00352197
						2.3675	0.0245735	0.00770167
						2.37	0.0222143	0.0115896
						2.3725	0.0109683	0.0226388
						2.375	0.00426619	0.0116073
						2.3775	0.0137431	0.0319286
						2.38	0.0159505	0.0395848
						2.3825	0.0275716	0.00461419
						2.385	0.0254681	0.0501174
						2.3875	0.0177924	0.021653
						2.39	0.0215826	0.0110733
						2.3925	0.0307853	0.0166643
						2.395	0.00578147	0.00820739
						2.3975	0.0419919	0.0277681
						2.4	0.0344457	0.00874899
						2.4025	0.0186144	0.0179106
						2.405	0.00107566	0.00488864
						2.4075	0.0195414	0.0260408
						2.41	0.00373057	0.0277227
						2.4125	0.00251334	0.0473285
						2.415	0.0260566	0.0139159
						2.4175	0.0172441	0.0203391
						2.42	0.0129619	0.00881223
						2.4225	0.0193368	0.0131219
						2.425	0.0302518	0.0383707
						2.4275	0.0170335	0.0210485
						2.43	0.0365147	0.0333086
						2.4325	0.0540987	0.0171387
						2.435	0.010071	0.0146357
						2.4375	0.0263034	0.0150137
						2.44	0.0348217	0.0151178
						2.4425	0.000919299	0.0211279
						2.445	0.04645	0.0179953
						2.4475	0.0186704	0.0189599
						2.45	0.00739609	0.016104
						2.4525	0.0297884	0.0226597
						2.455	0.0127279	0.00774147
						2.4575	0.0241721	0.0159725
						2.46	0.0176424	0.00697191
						2.4625	0.00642232	0.027425
						2.465	0.0389597	0.0407871
						2.4675	0.0190565	0.0425318
						2.47	0.00343985	0.0041548
						2.4725	0.00984265	0.00835148
						2.475	0.0103066	0.0159399
						2.4775	0.00960052	0.0333917
						2.48	0.0161134	0.0149877
						2.4825	0.0406366	0.0165335
						2.485	0.0474876	0.0259026
						2.4875	0.00912385	0.0321654
						2.49	0.0248439	0.0254311
						2.4925	0.0120647	0.0042939
						2.495	0.0171318	0.0210823
						2.4975	0.00694567	0.0209936

## Sheet: Fig. 4
Panel C						Panel F						Panel G			Panel H			Panel J
Trial time (s)	pixel circle mean (‰)	pixel pentagram mean (‰)	pixel circle sem (‰)	pixel pentagram sem (‰)		Trial time (s)	pixel circle mean (‰)	pixel pentagram mean (‰)	pixel circle sem (‰)	pixel pentagram sem (‰)		Through-window (‰)	Through-skull (‰)		Through-window (Octave, Rel. to 440Hz)	Through-skull (Octave, Rel. to 440Hz)		Diffusion scale (mm)	r-square Tuning	r-square delta R/R
0.2	-0.637907	-0.952688	0.246972	0.153427		0.2	-4.77157	-7.60292	1.82685	1.21622		3.88749	0.433218		1.94182	4.69362		0.02	0.790799	0.455597
0.4	-0.285414	-0.862971	0.22918	0.194854		0.4	-4.02271	-7.26848	1.59868	0.787703		3.63937	0.410052		1.92051	4.67466		0.04	0.798961	0.465424
0.6	-0.474089	-1.20057	0.178196	0.194051		0.6	-4.38737	-6.574	1.5021	0.722172		3.97191	0.410052		1.87732	4.67466		0.06	0.805214	0.474609
0.8	-0.360361	-1.14837	0.176192	0.167069		0.8	-2.85681	-5.06686	1.0685	0.539559		3.64118	0.410574		2.11505	4.64696		0.08	0.811039	0.483744
1	-0.47051	-0.920963	0.127084	0.180333		1	-1.76384	-3.8819	1.05219	0.766495		5.27832	0.462031		1.77809	4.82627		0.1	0.816683	0.492397
1.2	-0.308335	-0.998575	0.185238	0.155964		1.2	-3.2209	-3.08798	1.88585	0.930005		3.53344	0.304424		4.2707	3.6609		0.12	0.821385	0.500657
1.4	-0.477645	-0.842684	0.183992	0.111055		1.4	-2.8125	-4.07613	1.83251	0.888867		3.82557	0.304424		4.19347	3.6609		0.14	0.82621	0.50967
1.6	-0.237679	-0.804293	0.14281	0.147738		1.6	-4.50768	-3.39742	1.69571	0.811355		4.25402	0.304424		4.01173	3.6609		0.16	0.830925	0.518552
1.8	-0.195983	-0.811389	0.116176	0.137253		1.8	-5.22997	-3.34005	1.19967	0.65769		4.461	0.316647		3.93157	3.65425		0.18	0.835532	0.526655
2	-0.485486	-0.783449	0.203071	0.121699		2	-4.77604	-3.77897	1.53795	0.803222		4.03147	0.316647		3.91354	3.65425		0.2	0.840605	0.535172
2.2	-0.276828	-0.425783	0.118129	0.197414		2.2	-4.80626	-4.25567	1.84876	0.924159		3.78645	0.321571		4.49359	3.77006		0.22	0.845708	0.543782
2.4	-0.360319	-0.775799	0.231366	0.206303		2.4	-3.96175	-4.25758	1.23764	1.16066		4.39599	0.321571		4.34975	3.77006		0.24	0.850274	0.551151
2.6	-0.182775	-0.423741	0.180894	0.15927		2.6	-2.77125	-3.424	1.46053	1.20208		5.35572	0.304424		3.92593	3.6609		0.26	0.854929	0.558819
2.8	-0.140312	-0.354087	0.200529	0.228434		2.8	-1.10602	-2.81897	1.338	1.23665		6.06392	0.304424		3.67805	3.6609		0.28	0.859532	0.566044
3	-0.0350535	-0.227594	0.206778	0.228552		3	0	-2.10459	1.38786	1.39679		6.41411	0.326241		3.64459	3.69739		0.3	0.863786	0.572396
3.2	-0.0322253	-0.585678	0.245082	0.231305		3.2	-1.35779	-2.11224	2.14269	1.46449		5.79917	0.326241		3.66189	3.69739		0.32	0.868066	0.578927
3.4	0	-0.227731	0.245487	0.131059		3.4	-2.27146	-2.18838	2.09767	1.57858		4.66664	0.3443		3.78651	3.7841		0.34	0.872072	0.58516
3.6	-0.00142457	-0.0625044	0.220537	0.191273		3.6	-0.560817	-1.69946	2.18765	1.582		3.70134	0.3443		3.85537	3.7841		0.36	0.875601	0.590749
3.8	-0.253946	-0.236192	0.258696	0.18388		3.8	-2.69285	-1.94379	2.28287	1.60553		3.55915	0.321571		4.65981	3.77006		0.38	0.879054	0.596532
4	-0.719392	-0.274491	0.291298	0.268463		4	-5.67145	-2.78961	2.48676	1.46709		4.33919	0.321571		4.68024	3.77006		0.4	0.882226	0.602099
4.2	-0.617218	-0.347313	0.28587	0.320133		4.2	-8.14607	-3.64115	2.59116	1.55051		5.95091	0.32273		3.43031	3.76954		0.42	0.885005	0.607329
4.4	-1.0631	-0.305367	0.323217	0.265463		4.4	-9.41747	-3.74859	2.72498	1.70015		6.42993	0.32273		3.34164	3.76954		0.44	0.88767	0.612834
4.6	-1.14481	0	0.322168	0.252677		4.6	-9.25389	-2.65602	2.80479	1.9491		6.10386	0.32273		3.30013	3.76954		0.46	0.890045	0.618184
4.8	-0.940809	-0.0207454	0.355081	0.2595		4.8	-9.40624	-1.91194	2.79949	1.89637		5.8246	0.326241		3.38576	3.69739		0.48	0.892057	0.623035
5	-0.729513	-0.16624	0.36148	0.240582		5	-10.3735	-1.21115	2.82036	1.8504		5.27059	0.326874		3.52844	3.78296		0.5	0.893842	0.628058
5.2	-1.05546	-0.225562	0.402498	0.300436		5.2	-10.24	-0.764477	2.30147	1.80352		3.97641	0.332356		3.75738	3.70224		0.52	0.895285	0.632762
5.4	-0.85758	-0.0147253	0.315471	0.298533		5.4	-11.0048	0	2.43453	1.84733		3.8096	0.332356		3.79831	3.70224		0.54	0.896444	0.636842
5.6	-0.93177	-0.198045	0.363547	0.285976		5.6	-12.7876	-0.131756	2.58107	1.86843		3.58592	0.328031		3.75115	3.73816		0.56	0.897251	0.640802
5.8	-1.076	-0.282845	0.383387	0.288366		5.8	-14.9754	-0.836858	2.50251	1.92116		4.75426	0.325974		4.10405	3.81383		0.58	0.897713	0.64432
6	-1.17403	-0.091967	0.391071	0.259441		6	-14.966	-2.32402	2.821	1.9454		5.71531	0.32273		3.49848	3.76954		0.6	0.897996	0.647287
6.2	-1.1465	-0.407255	0.379664	0.335213		6.2	-14.5525	-3.85521	3.05091	1.91886		5.62536	0.334902		3.27077	3.75597		0.62	0.89782	0.649901
6.4	-1.03724	-0.339821	0.421784	0.351687		6.4	-16.6795	-4.7345	2.85299	1.71657		5.41894	0.326874		3.44903	3.78296		0.64	0.897336	0.651992
6.6	-1.28475	-0.358471	0.442192	0.283764		6.6	-17.252	-4.7302	2.49345	1.6828		5.16499	0.326874		3.58426	3.78296		0.66	0.896788	0.653551
6.8	-1.61071	-0.451192	0.450889	0.283377		6.8	-16.3884	-4.03156	2.3024	1.78155		4.38313	0.332356		3.72276	3.70224		0.68	0.895777	0.654437
7	-1.89166	-0.570902	0.455691	0.377545		7	-18.0254	-4.02149	2.26859	1.85381		3.67346	0.332356		3.75156	3.70224		0.7	0.8945	0.654728
7.2	-1.57824	-0.476092	0.429263	0.299807		7.2	-20.7759	-4.57429	2.50732	1.73383		3.61014	0.334902		4.42357	3.75597		0.72	0.893191	0.654717
7.4	-1.52204	-0.402176	0.399958	0.302565		7.4	-20.6573	-4.46828	2.01085	1.88831		3.55026	0.326874		4.17932	3.78296		0.74	0.891372	0.653968
7.6	-1.80415	-0.452548	0.481534	0.369951		7.6	-22.5787	-4.95022	2.40813	2.05127		4.13978	0.326874		3.55261	3.78296		0.76	0.889265	0.652709
7.8	-1.86725	-0.68551	0.472072	0.337601		7.8	-23.8945	-4.66802	2.63441	2.22298		4.04661	0.365987		3.77698	3.72453		0.78	0.887215	0.6513
8	-2.37842	-0.516856	0.485794	0.301084		8	-26.2793	-4.53091	3.22417	2.14206		4.28414	0.343256		3.90071	3.67922		0.8	0.884631	0.64912
8.2	-2.38772	-0.627446	0.454103	0.410966		8.2	-27.8151	-5.81647	2.92628	2.15959		3.51855	0.392098		2.87307	3.51513		0.82	0.881846	0.646558
8.4	-2.42286	-0.523105	0.54364	0.335607		8.4	-29.7788	-6.1046	3.01049	2.04975		3.55403	0.392098		2.91647	3.51513		0.84	0.87924	0.644012
8.6	-2.29571	-0.709242	0.549788	0.410642		8.6	-31.265	-5.75794	2.9004	1.98574		5.51367	0.31462		3.15818	4.51354		0.86	0.876167	0.640695
8.8	-2.4322	-0.740004	0.527474	0.398719		8.8	-32.5979	-6.044	2.96555	1.9252		6.20962	0.31462		3.13155	4.51354		0.88	0.872985	0.636969
9	-2.72942	-0.488958	0.625749	0.434797		9	-33.5456	-5.48106	2.94177	2.19214		3.71787	0.315264		3.75377	4.48096		0.9	0.870039	0.63337
9.2	-2.79897	-0.750893	0.529031	0.366742		9.2	-35.1161	-6.39989	2.97704	2.36498		3.52813	0.456504		3.20888	3.39783		0.92	0.866777	0.628948
9.4	-2.76992	-0.768653	0.515542	0.373991		9.4	-34.8918	-5.97252	3.33418	2.25018		4.89739	0.31462		3.11603	4.51354		0.94	0.863515	0.624211
9.6	-2.92071	-0.721836	0.541185	0.394766		9.6	-33.2147	-4.47696	3.0121	1.99952		5.15662	0.31462		3.07829	4.51354		0.96	0.860472	0.619761
9.8	-2.68866	-0.704029	0.529794	0.38556		9.8	-31.2376	-3.69712	3.12697	1.90173		4.80316	0.315264		3.48664	4.48096		0.98	0.857177	0.614469
10	-2.66944	-0.76519	0.482767	0.34532		10	-29.81	-3.29209	3.11747	1.86825		3.50234	0.401081		4.01613	4.03545		1	0.853944	0.608965
10.2	-2.56218	-0.422931	0.482309	0.389881		10.2	-28.4336	-2.26946	3.18305	1.78074		3.62386	0.405738		3.98877	4.06234		1.02	0.85085	0.603882
10.4	-2.52772	-0.563255	0.553305	0.358712		10.4	-27.955	-2.73144	3.70407	1.77001		3.53833	0.388935		4.00753	3.98919		1.04	0.847713	0.598018
10.6	-2.46488	-0.457376	0.477075	0.377166		10.6	-27.9497	-3.7639	3.81215	1.86082		3.67098	0.411164		3.99928	3.91358		1.06	0.844686	0.592013
10.8	-2.45096	-0.51665	0.486407	0.329318		10.8	-26.2167	-3.40403	3.20811	1.81385		3.61236	0.411164		4.03762	3.91358		1.08	0.841789	0.586495
11	-2.41193	-0.256088	0.492179	0.263537		11	-25.3327	-4.48902	2.65209	1.89469		3.73642	0.384895		4.03219	3.95234		1.1	0.838943	0.580308
11.2	-2.22853	-0.301525	0.462243	0.303343		11.2	-26.8572	-5.47335	2.98869	2.0829		3.98715	0.377549		3.85632	4.01395
11.4	-2.64866	-0.29794	0.497148	0.317419		11.4	-26.5273	-5.03083	3.06451	2.37143		4.80168	0.381905		3.75756	4.07647
11.6	-2.4861	-0.337893	0.431462	0.340489		11.6	-27.1693	-4.62103	3.54929	2.50663		5.2536	0.366964		3.64113	4.0894
11.8	-2.30206	-0.363529	0.437738	0.315927		11.8	-25.437	-4.0794	3.68063	2.42401		5.07282	0.366964		3.70548	4.0894
12	-2.46202	-0.815397	0.515915	0.33528		12	-23.5951	-4.59943	3.60553	2.35666		4.58854	0.342885		3.83868	4.0251
12.2	-2.27104	-1.05182	0.481842	0.372818		12.2	-22.6653	-5.49371	3.57494	2.38661		4.73437	0.342885		3.8751	4.0251
12.4	-2.30499	-1.03962	0.489755	0.436212		12.4	-21.7234	-6.91337	3.38341	2.31027		5.12324	0.383855		3.85648	3.95403
12.6	-2.29302	-1.3688	0.557871	0.357229		12.6	-20.7195	-8.5043	3.21697	2.27428		4.79774	0.383855		3.91198	3.95403
12.8	-2.28387	-1.20633	0.444892	0.313786		12.8	-22.3427	-11.1286	3.62361	2.20069		4.74029	0.385942		3.96627	3.97726
13	-2.22431	-1.21391	0.516248	0.415994		13	-21.0916	-14.5364	3.9575	2.22493		4.88168	0.385942		3.97605	3.97726
13.2	-1.89557	-1.30705	0.466698	0.383659		13.2	-19.5314	-16.389	4.11543	2.53434		4.50881	0.385942		4.00725	3.97726
13.4	-2.19299	-1.4191	0.492918	0.355162		13.4	-21.4137	-18.9669	4.26199	2.74544		4.8895	0.391311		3.99837	3.98634
13.6	-1.88074	-1.44431	0.487037	0.296285		13.6	-22.0564	-20.5827	4.30944	2.87783		4.66207	0.391311		4.01158	3.98634
13.8	-1.8915	-1.41224	0.428424	0.326564		13.8	-20.8978	-20.7358	4.01488	2.89052		4.74921	0.395905		3.9598	3.96378
14	-1.79026	-1.24036	0.468872	0.407137		14	-19.3164	-20.7023	4.04371	2.9356		5.12148	0.395905		3.89706	3.96378
14.2	-1.68714	-1.63964	0.427144	0.346777		14.2	-17.6384	-20.3546	4.12303	2.7769		4.99082	0.401081		3.93608	4.03545
14.4	-1.71801	-1.28094	0.480109	0.357791		14.4	-17.2951	-19.937	4.25552	2.56026		5.11797	0.415331		3.96185	3.96372
14.6	-1.64076	-1.22614	0.453688	0.315725		14.6	-15.67	-19.5718	4.79834	2.6783		4.91523	0.422888		4.00731	3.99493
14.8	-1.71141	-1.62421	0.431921	0.346654		14.8	-13.9177	-19.4007	4.5689	2.60005		4.57079	0.422888		4.053	3.99493
15	-1.52948	-1.44017	0.392713	0.420388		15	-10.883	-18.8753	4.26477	2.72273		4.62773	0.408863		4.04114	4.03953
15.2	-1.39169	-1.44808	0.393715	0.322069		15.2	-11.2902	-19.2518	4.07025	2.66281		4.78939	0.418362		4.02231	3.9463
15.4	-1.13403	-1.73239	0.372734	0.35027		15.4	-11.4223	-19.7234	4.224	2.62948		5.44997	0.418362		3.92944	3.9463
15.6	-0.891876	-1.57409	0.400056	0.30019		15.6	-13.4348	-19.9235	4.10922	2.87295		5.39989	0.412919		3.94873	3.96112
15.8	-1.17961	-1.65683	0.409878	0.353636		15.8	-12.0111	-19.2171	4.28874	3.12213		4.91583	0.412919		3.98152	3.96112
16	-0.431031	-1.54408	0.410327	0.286049		16	-10.3098	-17.6884	4.46581	3.30468		4.34324	0.411164		4.05635	3.91358
16.2	-0.581476	-1.55453	0.42073	0.280038		16.2	-9.59401	-16.9411	4.54389	3.20957		3.97188	0.403704		4.04509	3.9112
16.4	-1.03116	-1.54667	0.379677	0.318257		16.4	-11.0933	-16.521	4.3783	3.20477		3.79177	0.407481		4.13891	3.89249
16.6	-0.635624	-1.082	0.365258	0.360292		16.6	-12.3572	-15.7551	4.12715	3.1549		3.79119	0.407481		4.11059	3.89249
16.8	-0.711361	-1.39783	0.413295	0.309889		16.8	-12.9811	-16.6455	4.41109	3.19159		4.02542	0.374453		3.8357	4.17725
17	-0.691652	-1.56005	0.473227	0.323948		17	-13.5669	-17.3338	4.51684	3.12074		3.72228	0.374453		3.87579	4.17725
17.2	-0.865081	-1.48753	0.432179	0.357014		17.2	-13.3451	-17.703	4.45037	3.16438		4.04258	0.354912		3.80058	4.03042
17.4	-0.851288	-1.7317	0.413082	0.365597		17.4	-11.8611	-17.5686	4.41277	3.13354		3.53863	0.367456		3.93188	4.0556
17.6	-0.836214	-1.46954	0.422237	0.313729		17.6	-11.9221	-17.3709	4.13772	3.03424		5.01611	0.367456		3.83905	4.0556
17.8	-0.729463	-1.4345	0.409176	0.258346		17.8	-10.8826	-17.4175	3.97554	2.82524		5.85587	0.404244		3.74519	4.07293
18	-0.634849	-1.34372	0.432054	0.321927		18	-10.0663	-16.5049	3.7156	2.88541		6.80622	0.379977		3.62874	4.04961
18.2	-0.516793	-1.16443	0.483302	0.328676		18.2	-11.8557	-17.3366	3.48688	2.80627		8.04256	0.381905		3.56946	4.07647
18.4	-0.654537	-1.16324	0.369636	0.293131		18.4	-11.5586	-16.8725	3.22097	2.77469		8.38319	0.381905		3.54837	4.07647
18.6	-0.733647	-1.09116	0.425248	0.324109		18.6	-10.7498	-16.1179	3.2359	2.74664		7.00264	0.366964		3.56661	4.0894
18.8	-0.636298	-1.03641	0.420228	0.298229		18.8	-9.3243	-15.5565	3.16273	2.90844		6.30675	0.366964		3.74235	4.0894
19	-0.213808	-1.08517	0.371737	0.341972		19	-9.10354	-14.3255	2.97935	2.84324		5.72877	0.371738		3.8345	4.04803
19.2	-0.139308	-1.19197	0.323338	0.274351		19.2	-9.33033	-12.5707	3.03065	2.79214		6.49315	0.371738		3.7514	4.04803
19.4	-0.657785	-1.00716	0.335648	0.328765		19.4	-9.71797	-12.094	2.90759	2.94264		6.3	0.371738		3.81234	4.04803
19.6	-0.493473	-0.961032	0.412697	0.338213		19.6	-9.73314	-10.4856	2.99759	2.86959		5.76126	0.383855		3.90342	3.95403
19.8	-0.424719	-0.932524	0.467136	0.278502		19.8	-8.06291	-9.38267	3.53312	2.90963		5.74689	0.383855		3.96845	3.95403
20	-0.225222	-0.838187	0.367615	0.353845		20	-6.04888	-8.72824	3.58535	2.8139		6.02602	0.386374		3.94283	4.04417
												5.9316	0.386374		3.97648	4.04417
												6.07633	0.391311		3.96502	3.98634
												6.0984	0.391311		3.96819	3.98634
												6.66672	0.395905		3.86311	3.96378
												7.01714	0.415253		3.84479	3.95224
												7.13178	0.415331		3.87333	3.96372
												6.5741	0.415331		3.95788	3.96372
												6.57446	0.415331		3.93182	3.96372
												6.82765	0.44646		3.96938	3.93784
												6.94324	0.44646		3.95129	3.93784
												7.11534	0.418362		3.92668	3.9463
												7.01697	0.418362		3.84609	3.9463
												7.06218	0.412919		3.86487	3.96112
												5.82979	0.424828		4.00054	3.95646
												5.65443	0.403704		3.99476	3.9112
												5.34284	0.403704		3.97727	3.9112
												5.22945	0.407481		3.97237	3.89249
												4.31778	0.407481		4.06591	3.89249
												3.8806	0.401882		3.59729	3.87403
												5.57544	0.401882		3.59228	3.87403
												6.16391	0.386769		3.54363	3.78661
												6.17206	0.386769		3.68512	3.78661
												5.81518	0.395198		3.77607	3.81594
												5.47041	0.395198		3.82802	3.81594
												5.15332	0.363224		3.80366	3.73936
												5.09484	0.363224		3.81964	3.73936
												4.98539	0.353754		3.85902	3.72519
												4.91522	0.365647		3.86886	3.73788
												4.33476	0.365647		4.08495	3.73788
												4.52972	0.347707		3.63637	4.12067
												4.42952	0.347707		3.66989	4.12067
												3.79618	0.357981		3.87306	4.04739
												5.18288	0.354912		3.69022	4.03042
												7.56559	0.354912		3.50403	4.03042
												9.21809	0.367456		3.48064	4.0556
												9.16044	0.399135		3.38297	4.02672
												9.98921	0.379977		3.35979	4.04961
												11.1491	0.379977		3.35174	4.04961
												11.5664	0.381905		3.30052	4.07647
												10.8347	0.381905		3.33736	4.07647
												10.1924	0.37125		3.33331	3.99513
												8.93339	0.375517		3.57029	4.0383
												9.27475	0.375517		3.61193	4.0383
												8.8099	0.371738		3.56792	4.04803
												8.55175	0.371738		3.59762	4.04803
												9.02013	0.402698		3.73484	3.98985
												7.83092	0.402698		3.89614	3.98985
												7.30556	0.386374		3.9968	4.04417
												7.86047	0.386374		3.86488	4.04417
												8.53093	0.408292		3.80664	3.96674
												8.55444	0.408292		3.81375	3.96674
												8.79009	0.408292		3.73096	3.96674
												9.48042	0.415253		3.65879	3.95224
												10.1131	0.415253		3.67171	3.95224
												10.1302	0.455115		3.76121	3.98112
												10.4522	0.455115		3.74719	3.98112
												9.6784	0.44646		3.86802	3.93784
												9.82578	0.44646		3.83117	3.93784
												9.70802	0.418362		3.75575	3.9463
												11.2002	0.434907		3.57858	3.9231
												11.3272	0.434907		3.5266	3.9231
												11.1617	0.424828		3.62661	3.95646
												9.64581	0.424828		3.71548	3.95646
												9.56209	0.403704		3.67723	3.9112
												9.15253	0.425511		3.68897	3.91621
												6.81788	0.402498		3.88879	3.91245
												4.95361	0.402498		3.95609	3.91245
												3.64524	0.379624		3.95909	3.84246
												3.92852	0.404611		3.80623	3.8648
												5.33298	0.401882		3.5691	3.87403
												6.46225	0.401882		3.28503	3.87403
												6.33187	0.399999		3.37885	3.83393
												5.67976	0.399999		3.76675	3.83393
												4.04889	0.395198		4.33819	3.81594
												3.97559	0.369387		3.98965	3.63241
												4.68302	0.369387		3.93893	3.63241
												4.77643	0.364025		3.93448	3.63274
												4.74708	0.370789		3.8668	3.62269
												5.10862	0.370789		3.87112	3.62269
												5.40116	0.394559		3.82615	3.64203
												5.42165	0.394559		3.77331	3.64203
												4.70245	0.403026		3.74868	3.45378
												3.78922	0.394778		3.61759	3.53022
												3.7337	0.327747		3.64134	4.07514
												4.26874	0.357981		3.74143	4.04739
												4.98108	0.354912		3.58329	4.03042
												5.54732	0.370227		3.47449	3.96873
												5.82176	0.370227		3.44078	3.96873
												5.52255	0.399135		3.36456	4.02672
												5.73821	0.399135		3.38989	4.02672
												4.65334	0.379977		3.18887	4.04961
												6.32105	0.382315		3.28374	4.03022
												7.62185	0.37125		3.2955	3.99513
												11.2599	0.37125		3.15515	3.99513
												11.2475	0.375517		3.1896	4.0383
												10.2783	0.375517		3.33866	4.0383
												8.06635	0.378513		3.41168	3.99341
												8.94126	0.378513		3.40637	3.99341
												6.65905	0.378513		3.62236	3.99341
												5.64979	0.402698		3.97333	3.98985
												4.87583	0.413932		4.1774	3.912
												4.28094	0.413905		4.16613	3.90016
												4.63341	0.413905		4.11834	3.90016
												5.11719	0.408292		4.04909	3.96674
												5.55477	0.408292		3.95401	3.96674
												6.67151	0.438663		3.58803	3.9359
												6.19841	0.438663		3.86425	3.9359
												6.45955	0.455115		4.12618	3.98112
												5.46886	0.455115		4.32499	3.98112
												5.80487	0.455115		4.17071	3.98112
												5.8436	0.439992		4.18213	3.97535
												6.02928	0.439992		3.81558	3.97535
												6.70669	0.434907		3.50323	3.9231
												7.23831	0.434907		3.43128	3.9231
												6.08011	0.421444		3.60826	3.94051
												6.5646	0.421444		3.64643	3.94051
												6.22493	0.425511		3.65503	3.91621
												5.22354	0.425511		3.75195	3.91621
												3.98909	0.402498		3.85909	3.91245
												3.5518	0.36208		3.8254	3.70735
												4.59867	0.36208		3.95209	3.70735
												4.41257	0.36208		4.05151	3.70735
												4.67707	0.387165		3.89685	3.55315
												4.52016	0.387165		3.88383	3.55315
												5.0491	0.370789		3.86049	3.62269
												4.81677	0.370789		3.86467	3.62269
												4.0476	0.394559		3.94527	3.64203
												3.64314	0.388023		4.00515	3.52408
												4.63149	0.394778		3.71733	3.53022
												4.8458	0.394778		3.4343	3.53022
												4.98724	0.394778		3.23124	3.53022
												3.83505	0.343675		3.17638	3.63559
												3.69074	0.625016		3.61606	4.96148
												3.96459	0.506855		3.69677	4.87853
												3.76049	0.394074		3.67943	3.98732
												3.80613	0.382315		3.73067	4.03022
												4.38385	0.382315		3.66779	4.03022
												9.58421	0.37125		3.37421	3.99513
												9.52923	0.377355		3.26604	4.04569
												8.06112	0.377355		3.35242	4.04569
												5.35964	0.394958		3.55117	4.05833
												4.5507	0.394958		3.62934	4.05833
												5.10666	0.378513		3.59425	3.99341
												4.79404	0.407019		3.75302	3.98408
												4.247	0.413932		3.95968	3.912
												4.23997	0.413932		4.10657	3.912
												3.71446	0.413905		4.13958	3.90016
												3.81352	0.413905		3.95252	3.90016
												4.53741	0.431187		3.87669	3.99269
												4.05722	0.431187		3.94307	3.99269
												4.15676	0.431187		3.96129	3.99269
												4.46395	0.438663		3.92625	3.9359
												4.2025	0.438663		4.09445	3.9359
												4.00759	0.44703		4.03747	3.95284
												4.0895	0.44703		4.08971	3.95284
												3.63912	0.356367		3.81695	3.66593
												3.7369	0.356367		3.91538	3.66593
												4.14911	0.36934		4.02111	3.66188
												5.10574	0.387165		3.91305	3.55315
												5.29489	0.387165		3.82099	3.55315
												3.92468	0.388023		3.83092	3.52408
												3.79791	0.388023		3.71219	3.52408
												4.63481	0.38714		3.79749	3.59069
												4.32564	0.38714		3.9307	3.59069
												4.1588	0.343675		3.99769	3.63559
												3.52893	0.357531		3.73351	4.36934
												4.02226	0.332733		3.63614	4.3114
												6.60092	0.332733		3.48371	4.3114
												5.94008	0.361992		3.56839	4.21829
												3.55179	0.394074		3.88043	3.98732
												4.30954	0.39977		3.76472	4.03539
												5.04244	0.377355		3.75609	4.04569
												4.51042	0.377355		3.79659	4.04569
												3.65729	0.418153		3.9742	3.76601
												4.81845	0.433926		3.86981	3.73133
												5.43391	0.43995		3.78393	3.73715
												5.61509	0.43995		3.71407	3.73715
												4.80994	0.412652		3.8748	3.76429
												4.70635	0.412652		3.9377	3.76429
												4.49466	0.380343		3.87349	3.76343
												5.00259	0.380343		3.78315	3.76343
												3.77401	0.36934		3.85451	3.66188
												3.50042	0.390262		3.8816	3.6242
												3.56323	0.375975		3.82556	3.5529
												4.12608	0.375975		3.73409	3.5529
												4.79673	0.357531		3.47754	4.36934
												7.86264	0.332733		3.36858	4.3114
												5.97697	0.332284		3.42073	4.22946
												3.90093	0.404787		4.08353	4.02124
												3.8898	0.401532		4.0729	3.91589
												3.81186	0.401532		4.08234	3.91589
												3.83104	0.401532		4.13178	3.91589
												3.97391	0.400341		4.11916	4.02815
												4.22776	0.400341		4.08265	4.02815
												4.37753	0.414772		4.02629	3.92852
												3.85446	0.414772		4.08127	3.92852
												4.10431	0.39977		4.03401	4.03539
												3.92749	0.39977		4.07614	4.03539
												4.11729	0.377355		4.07801	4.04569
												3.89379	0.442389		4.11269	3.98986
												3.76625	0.442389		4.13964	3.98986
												4.80015	0.439058		4.04101	3.77904
												6.46443	0.437387		3.9866	3.77461
												5.28371	0.433926		3.94454	3.73133
												6.06285	0.433926		3.75617	3.73133
												7.36892	0.43995		3.66081	3.73715
												8.45781	0.401945		3.69966	3.75031
												7.04894	0.414146		3.96836	3.71826
												5.20108	0.414146		4.04776	3.71826
												5.79138	0.414146		3.84584	3.71826
												7.09473	0.380343		3.84321	3.76343
												8.84416	0.422909		3.79343	3.69353
												8.53783	0.40827		3.7864	3.64389
												5.75033	0.40827		3.87437	3.64389
												3.66231	0.390262		3.89544	3.6242
												4.38109	0.383935		3.62382	3.60158
												4.7138	0.358348		3.64787	3.6038
												5.25298	0.358348		3.58588	3.6038
												3.50229	0.364598		4.08157	4.14237
												3.65552	0.364258		4.10694	4.10136
												3.74596	0.38187		4.12489	3.98712
												3.50677	0.38187		4.24979	3.98712
												3.61328	0.38187		4.26119	3.98712
												4.00633	0.367641		4.14877	4.07333
												4.70032	0.398179		4.09512	3.98022
												4.93026	0.393978		4.10434	3.96223
												5.12186	0.393978		4.12313	3.96223
												5.05553	0.401532		4.19355	3.91589
												4.83726	0.401532		4.2432	3.91589
												5.1695	0.405468		4.24616	3.96915
												5.33696	0.405468		4.1904	3.96915
												5.27007	0.414772		4.19729	3.92852
												5.05437	0.414772		4.21512	3.92852
												4.92939	0.414772		4.20527	3.92852
												5.12748	0.437624		4.20206	3.94057
												4.95528	0.437624		4.24774	3.94057
												5.01224	0.442389		4.2293	3.98986
												5.28939	0.442389		4.21977	3.98986
												5.26468	0.457505		4.2035	3.89265
												4.96492	0.457505		4.23188	3.89265
												4.64576	0.45022		4.24294	3.96331
												4.59329	0.45022		4.24549	3.96331
												4.16988	0.448234		4.28674	3.92715
												4.26139	0.479767		4.31125	3.93746
												4.18628	0.479767		4.31369	3.93746
												4.35524	0.455347		4.29428	3.91908
												4.23422	0.455347		4.32972	3.91908
												4.20079	0.4522		4.32076	3.88919
												4.13492	0.479515		4.31313	3.9372
												4.1214	0.442006		4.29527	3.8998
												4.08472	0.442006		4.29254	3.8998
												3.90149	0.434782		4.30382	3.86348
												4.01612	0.434782		4.30352	3.86348
												3.99923	0.443253		4.27471	3.94826
												4.15861	0.443253		4.23021	3.94826
												4.28065	0.443253		4.23808	3.94826
												4.18994	0.440265		4.24594	3.89384
												4.29877	0.449371		4.27065	3.87282
												4.34923	0.461417		4.27758	3.88075
												4.4008	0.461417		4.28782	3.88075
												3.9322	0.438087		4.30143	3.88475
												3.77988	0.459169		4.18697	3.91128
												4.39182	0.459169		4.19052	3.91128
												4.65743	0.459169		4.18468	3.91128
												4.0438	0.465374		4.169	3.89594
												5.02536	0.437387		4.10739	3.77461
												4.93405	0.437387		4.11892	3.77461
												5.07481	0.439408		4.06588	3.68538
												5.42765	0.439408		4.03276	3.68538
												6.36304	0.401945		4.112	3.75031
												5.60567	0.401945		4.13521	3.75031
												5.35214	0.414146		3.83603	3.71826
												4.31207	0.440147		3.83801	3.65221
												3.81684	0.422909		4.16839	3.69353
												5.08721	0.40827		3.96781	3.64389
												4.95739	0.40827		3.87457	3.64389
												5.67666	0.41275		3.84669	3.70122
												6.43459	0.388094		3.84544	3.63265
												4.5083	0.388094		3.90667	3.63265
												3.68673	0.381088		3.90341	3.58219
												7.13234	0.381088		3.65818	3.58219
												7.61059	0.358348		3.57715	3.6038
												7.1632	0.358348		3.58504	3.6038
												5.10463	0.324956		3.607	3.59213
												5.73745	0.336313		3.54981	4.19124
												5.29171	0.332284		3.77487	4.22946
												3.61764	0.364258		4.14047	4.10136
												3.87207	0.364258		4.12607	4.10136
												3.9266	0.38187		4.16092	3.98712
												3.97659	0.402999		4.19827	3.99176
												4.09923	0.398179		4.17214	3.98022
												4.11593	0.398179		4.20836	3.98022
												4.24194	0.393978		4.19356	3.96223
												4.33535	0.393978		4.25264	3.96223
												4.08886	0.424174		4.33633	3.96179
												3.94954	0.424174		4.37744	3.96179
												4.15195	0.424174		4.37584	3.96179
												4.44299	0.405468		4.32574	3.96915
												4.38155	0.405468		4.30706	3.96915
												4.59005	0.423024		4.29517	3.88702
												4.63642	0.423024		4.28893	3.88702
												5.00557	0.437624		4.26747	3.94057
												5.19667	0.437624		4.28253	3.94057
												5.59721	0.449219		4.2625	3.94173
												5.67792	0.449219		4.27734	3.94173
												5.49638	0.457505		4.29096	3.89265
												5.40158	0.457505		4.28919	3.89265
												5.4516	0.457505		4.27532	3.89265
												5.63776	0.488232		4.28029	3.90221
												5.58136	0.488232		4.30017	3.90221
												5.2906	0.479767		4.33293	3.93746
												5.29984	0.479767		4.35322	3.93746
												5.17556	0.455347		4.35796	3.91908
												5.18881	0.472899		4.34522	3.85654
												5.0984	0.479515		4.35911	3.9372
												5.0919	0.479515		4.33008	3.9372
												5.14406	0.442006		4.32888	3.8998
												5.08136	0.473728		4.33152	3.94412
												5.17869	0.473728		4.32802	3.94412
												5.3371	0.437846		4.32507	3.88882
												5.34885	0.437846		4.31395	3.88882
												5.37157	0.443253		4.27688	3.94826
												4.96975	0.462407		4.28534	3.89059
												4.75026	0.449371		4.29038	3.87282
												4.6342	0.449371		4.30044	3.87282
												4.49171	0.461417		4.30571	3.88075
												4.2079	0.461417		4.33243	3.88075
												3.75566	0.469133		4.32318	3.85567
												3.89151	0.470523		4.27046	3.80534
												4.46607	0.468872		4.21394	3.86296
												4.64506	0.468872		4.17591	3.86296
												4.40064	0.499603		4.16534	3.84528
												3.95032	0.499603		4.12664	3.84528
												3.88537	0.484867		4.1222	3.78967
												4.27044	0.454283		4.17162	3.7688
												4.42554	0.430455		4.09213	3.68534
												5.68794	0.440147		3.87425	3.65221
												4.43605	0.440147		3.91074	3.65221
												3.91566	0.41275		3.77163	3.70122
												4.6599	0.388094		3.81595	3.63265
												4.36208	0.396259		3.81039	3.57889
												4.95987	0.381088		3.75455	3.58219
												5.62335	0.342629		3.58317	3.59741
												3.60289	0.332751		3.19585	3.49192
												3.95458	0.324956		3.46965	3.59213
												3.63812	0.829232		3.50063	5.01587
												4.12997	0.335275		4.01562	4.23201
												3.92119	0.335275		4.1619	4.23201
												4.12837	0.342108		4.21663	4.09325
												3.67749	0.402999		4.09372	3.99176
												3.58133	0.442083		4.36725	3.9326
												3.91839	0.442083		4.33949	3.9326
												4.28714	0.423024		4.32904	3.88702
												4.63615	0.423024		4.2976	3.88702
												4.62564	0.432123		4.29688	3.91844
												4.68624	0.43132		4.3156	3.87458
												4.65204	0.43132		4.32376	3.87458
												4.74501	0.449219		4.32508	3.94173
												4.88583	0.449219		4.31203	3.94173
												5.05676	0.468112		4.30802	3.92625
												5.52981	0.468112		4.29551	3.92625
												5.59117	0.488232		4.30677	3.90221
												5.46126	0.488232		4.32069	3.90221
												5.18314	0.479767		4.35051	3.93746
												5.23294	0.508556		4.34972	3.92983
												5.49833	0.508556		4.36298	3.92983
												5.76873	0.472899		4.3506	3.85654
												5.7253	0.472899		4.34816	3.85654
												5.69194	0.496252		4.34953	3.88957
												5.62342	0.496252		4.33615	3.88957
												5.58888	0.473728		4.34419	3.94412
												5.33903	0.473728		4.33042	3.94412
												5.48619	0.437846		4.32922	3.88882
												5.5449	0.484021		4.31011	3.9215
												5.25244	0.462407		4.3001	3.89059
												4.91579	0.462407		4.29059	3.89059
												4.4527	0.462407		4.27561	3.89059
												4.25707	0.449371		4.27266	3.87282
												3.93626	0.480093		4.30261	3.87362
												3.66938	0.469133		4.23419	3.85567
												3.80699	0.469133		4.20837	3.85567
												4.2569	0.470523		4.16771	3.80534
												4.3998	0.470523		4.1487	3.80534
												4.23763	0.474032		4.11024	3.79097
												3.86874	0.474032		4.08347	3.79097
												3.51945	0.519358		3.77893	3.79945
												3.51906	0.512924		3.86136	3.83626
												3.78694	0.512924		4.03619	3.83626
												4.22733	0.484867		4.11977	3.78967
												4.66678	0.484867		4.13978	3.78967
												6.55502	0.476744		4.10922	3.795
												5.30127	0.476744		4.10935	3.795
												4.79392	0.439408		3.98957	3.68538
												3.62854	0.464272		4.14827	3.70695
												3.9871	0.464272		4.12962	3.70695
												5.47669	0.430455		4.06033	3.68534
												5.41638	0.430455		4.01771	3.68534
												4.7846	0.42877		3.97081	3.66773
												3.5608	0.41275		3.89059	3.70122
												3.87844	0.396259		3.86121	3.57889
												3.62447	0.332751		3.78331	3.49192
												4.00141	0.332751		3.55124	3.49192
												5.46824	0.31999		3.5253	3.54419
												3.83849	0.327589		3.38896	3.62105
												3.54343	0.400035		4.03115	3.96209
												3.50074	0.400035		4.04007	3.96209
												3.99245	0.442083		4.37898	3.9326
												3.95289	0.43759		4.35965	3.88693
												4.37013	0.432123		4.31709	3.91844
												4.77578	0.432123		4.33137	3.91844
												4.68171	0.43132		4.33136	3.87458
												4.28135	0.43132		4.32572	3.87458
												4.38207	0.461886		4.3274	3.8894
												4.59684	0.461886		4.31614	3.8894
												4.64293	0.468112		4.31092	3.92625
												4.69205	0.468112		4.31212	3.92625
												4.89524	0.519687		4.31755	3.86929
												4.90454	0.505549		4.33208	3.92295
												4.91762	0.505549		4.34364	3.92295
												5.14127	0.508556		4.3565	3.92983
												5.25418	0.508556		4.35969	3.92983
												5.33576	0.502518		4.35788	3.84817
												5.29182	0.502518		4.35515	3.84817
												5.38376	0.496252		4.35348	3.88957
												5.40756	0.496252		4.36452	3.88957
												5.3317	0.473728		4.33672	3.94412
												5.24382	0.49975		4.32468	3.89317
												5.13148	0.49975		4.31405	3.89317
												5.04684	0.484021		4.29634	3.9215
												4.91324	0.484021		4.28195	3.9215
												4.68226	0.462407		4.26513	3.89059
												4.44075	0.470905		4.25512	3.77063
												4.01649	0.480093		4.24425	3.87362
												3.79913	0.480093		4.18173	3.87362
												3.96267	0.469133		4.1028	3.85567
												4.40687	0.513839		4.07494	3.88016
												4.33903	0.495459		4.05578	3.81981
												4.09603	0.495459		4.01972	3.81981
												3.72457	0.495459		3.89082	3.81981
												3.61289	0.474032		3.8804	3.79097
												3.6858	0.521743		3.90043	3.81807
												3.73918	0.519358		3.8734	3.79945
												3.9201	0.519358		3.97417	3.79945
												4.70112	0.512924		4.11159	3.83626
												4.23454	0.512924		4.12748	3.83626
												3.90481	0.483017		4.17496	3.79214
												3.63066	0.483017		4.15581	3.79214
												4.47207	0.476744		4.23951	3.795
												5.72985	0.476744		4.11504	3.795
												7.05916	0.476744		4.03521	3.795
												6.62144	0.483169		4.0626	3.77045
												5.43008	0.483169		4.105	3.77045
												5.31457	0.464272		4.04981	3.70695
												5.73665	0.464272		4.01052	3.70695
												3.87186	0.42877		3.92852	3.66773
												3.59762	0.42877		3.91053	3.66773
												3.84736	0.435918		3.9138	3.65543
												3.64269	0.396259		3.84558	3.57889
												4.61254	0.396594		3.84389	3.62999
												4.38254	0.376791		3.86999	3.54325
												3.74185	0.376791		3.83939	3.54325
												4.5272	0.352248		3.81595	3.55653
												6.92106	0.329335		3.78085	3.49789
												8.6431	0.329335		3.80166	3.49789
												5.44734	0.31999		3.80743	3.54419
												4.1955	0.307802		3.66743	3.47433
												4.40215	0.304928		3.46887	3.48076
												4.85026	0.304928		3.40388	3.48076
												3.57181	0.393767		3.839	4.69968
												3.51002	0.385115		3.61746	4.64297
												3.65421	0.356395		4.08355	4.12904
												3.68384	0.400564		4.09978	3.90227
												4.16419	0.400564		4.14983	3.90227
												4.21164	0.417001		4.21319	3.93659
												3.9964	0.437227		4.25326	3.92575
												4.4674	0.437227		4.28798	3.92575
												5.09851	0.39694		4.2983	3.94924
												5.32501	0.39694		4.29196	3.94924
												4.12089	0.432595		4.4362	3.87245
												7.19014	0.434651		4.30091	3.8777
												9.08144	0.43759		4.22511	3.88693
												8.07044	0.43759		4.23644	3.88693
												6.46107	0.432123		4.31338	3.91844
												4.76368	0.432123		4.39389	3.91844
												3.66879	0.445612		4.33445	3.85796
												3.99781	0.445612		4.376	3.85796
												4.69425	0.445612		4.35715	3.85796
												5.11742	0.461886		4.31976	3.8894
												4.7648	0.491134		4.32113	3.86313
												4.79361	0.519687		4.32699	3.86929
												4.84848	0.519687		4.32974	3.86929
												4.90034	0.505549		4.33981	3.92295
												4.89471	0.505549		4.33719	3.92295
												4.83083	0.505321		4.35592	3.88611
												4.95455	0.505321		4.35532	3.88611
												5.03677	0.502518		4.35085	3.84817
												5.08042	0.502518		4.35108	3.84817
												5.05509	0.502518		4.34747	3.84817
												5.26956	0.499414		4.34599	3.86814
												5.5214	0.499414		4.34776	3.86814
												5.31017	0.49975		4.32218	3.89317
												4.99644	0.49975		4.28462	3.89317
												4.6933	0.492629		4.25204	3.82131
												4.66402	0.492629		4.22564	3.82131
												4.57647	0.470905		4.21627	3.77063
												4.16082	0.470905		4.17831	3.77063
												3.89142	0.470905		4.10397	3.77063
												4.04488	0.490314		4.06108	3.8151
												4.43492	0.490314		4.04134	3.8151
												4.38264	0.513839		4.0184	3.88016
												4.131	0.513839		3.99974	3.88016
												3.93115	0.495459		3.8851	3.81981
												4.06359	0.518847		3.82882	3.84461
												4.16997	0.521743		3.92287	3.81807
												4.24793	0.521743		4.012	3.81807
												3.95693	0.519358		3.99654	3.79945
												3.62093	0.519358		3.86085	3.79945
												3.99812	0.52058		4.01931	3.78562
												3.97911	0.521039		4.13327	3.75527
												4.25146	0.521039		4.1901	3.75527
												4.38526	0.483017		4.2195	3.79214
												3.82995	0.503983		4.06122	3.75744
												4.14871	0.503153		4.08476	3.72463
												6.89557	0.503153		4.07356	3.72463
												6.65651	0.483169		4.09484	3.77045
												4.81477	0.483169		4.11465	3.77045
												5.84893	0.459639		4.10427	3.71861
												4.70168	0.459639		4.10675	3.71861
												3.85951	0.451604		3.92548	3.66911
												5.91597	0.451604		3.93701	3.66911
												3.60251	0.435918		3.8368	3.65543
												4.32506	0.396594		3.70035	3.62999
												4.31821	0.396594		3.75157	3.62999
												3.60355	0.348264		3.8039	3.48613
												4.15189	0.352248		3.8574	3.55653
												6.6068	0.329335		3.84775	3.49789
												6.42486	0.326208		3.85453	3.53957
												4.95222	0.307802		3.85618	3.47433
												3.9254	0.307802		3.64716	3.47433
												4.65205	0.304928		3.55087	3.48076
												6.06412	0.304928		3.56669	3.48076
												3.55557	0.37921		3.80487	4.60002
												3.67083	0.37921		3.76987	4.60002
												3.63186	0.427228		4.11667	3.91961
												3.64912	0.427228		4.1503	3.91961
												5.58066	0.437227		4.28094	3.92575
												6.51311	0.437227		4.32896	3.92575
												6.06596	0.39694		4.39501	3.94924
												6.52064	0.419922		4.37373	3.89531
												4.39453	0.434651		4.33914	3.8777
												5.00519	0.434651		4.4248	3.8777
												4.78372	0.43759		4.49684	3.88693
												5.4333	0.459774		4.37239	3.87279
												4.71488	0.459774		4.29876	3.87279
												3.59658	0.445612		4.29585	3.85796
												4.20492	0.484202		4.42284	3.83194
												4.06993	0.491134		4.35465	3.86313
												3.7834	0.519687		4.23607	3.86929
												3.85577	0.519687		4.28152	3.86929
												4.67659	0.50827		4.31158	3.88214
												4.84858	0.501979		4.32947	3.85378
												4.86881	0.501979		4.36126	3.85378
												4.97191	0.505321		4.36581	3.88611
												5.1915	0.505321		4.3703	3.88611
												5.42664	0.491521		4.37629	3.84968
												5.57264	0.491521		4.36565	3.84968
												5.88848	0.499414		4.34872	3.86814
												6.07769	0.499414		4.3325	3.86814
												5.88491	0.496741		4.29397	3.84187
												5.4624	0.496741		4.25387	3.84187
												5.17994	0.496741		4.22212	3.84187
												5.19028	0.492629		4.19769	3.82131
												4.88624	0.492629		4.16127	3.82131
												4.51757	0.477863		4.09068	3.81824
												4.54156	0.477863		4.05012	3.81824
												4.68949	0.490314		4.08048	3.8151
												4.52573	0.490314		4.03923	3.8151
												4.20875	0.513839		4.01317	3.88016
												4.07115	0.521097		3.99999	3.84525
												4.2179	0.518847		3.95991	3.84461
												4.43252	0.518847		3.94145	3.84461
												4.57177	0.518847		3.99812	3.84461
												4.53296	0.521743		4.03617	3.81807
												4.21412	0.549178		4.02909	3.78798
												3.90621	0.52058		3.90936	3.78562
												3.77064	0.52058		3.75234	3.78562
												4.10416	0.521039		3.9621	3.75527
												4.88521	0.523695		4.13759	3.71595
												5.18461	0.503983		4.14749	3.75744
												3.97065	0.503983		3.96408	3.75744
												3.87246	0.503153		3.9994	3.72463
												3.836	0.503153		3.89662	3.72463
												3.79755	0.497603		3.89728	3.75801
												4.14306	0.48057		4.00621	3.71793
												4.99564	0.48057		4.04543	3.71793
												4.37342	0.459639		3.98184	3.71861
												3.93908	0.459639		3.99061	3.71861
												3.66459	0.441761		3.93075	3.65287
												4.06554	0.441761		3.95628	3.65287
												4.23866	0.451604		3.91871	3.66911
												4.14631	0.451604		3.87623	3.66911
												3.58159	0.382252		3.44588	3.55384
												3.60937	0.326208		3.79053	3.53957
												4.22649	0.323559		3.56921	3.39662
												5.40569	0.310518		3.46665	3.41122
												5.29834	0.310518		3.45806	3.41122
												3.72339	0.42442		3.73115	4.62243
												3.82731	0.42442		3.7144	4.62243
												3.58823	0.37921		3.78682	4.60002
												3.63357	0.50827		4.1664	3.88214
												3.81713	0.501979		4.22216	3.85378
												4.12009	0.532978		4.22132	3.77975
												4.2413	0.5099		4.26417	3.80295
												5.06605	0.5099		4.36379	3.80295
												5.68374	0.491521		4.36855	3.84968
												6.28866	0.491521		4.36214	3.84968
												6.59648	0.524658		4.35943	3.8355
												6.69272	0.51752		4.34578	3.83244
												6.23768	0.51752		4.32149	3.83244
												5.73329	0.496741		4.30069	3.84187
												5.3315	0.496741		4.27609	3.84187
												5.03551	0.507974		4.24764	3.82768
												4.68955	0.507974		4.16905	3.82768
												4.83334	0.477863		4.09425	3.81824
												5.20312	0.477863		4.05635	3.81824
												5.3559	0.490314		4.07963	3.8151
												4.88034	0.52044		4.0498	3.77839
												4.55875	0.52044		4.0436	3.77839
												4.69777	0.521097		4.05989	3.84525
												4.82171	0.521097		4.04932	3.84525
												5.02369	0.548499		4.04758	3.83585
												4.76293	0.548499		4.02087	3.83585
												4.42011	0.549178		3.93855	3.78798
												4.72437	0.549178		4.02217	3.78798
												4.6159	0.52058		3.96143	3.78562
												4.27839	0.539749		3.84079	3.78283
												4.2803	0.523695		3.83311	3.71595
												4.47786	0.523695		3.8751	3.71595
												4.64672	0.523695		3.87429	3.71595
												4.29588	0.503983		3.7937	3.75744
												4.17772	0.520912		3.87761	3.70909
												4.13235	0.497603		3.41853	3.75801
												4.16938	0.48057		3.71218	3.71793
												4.45817	0.48057		3.60897	3.71793
												4.43523	0.476857		3.63958	3.68198
												4.45757	0.476857		3.80949	3.68198
												3.84808	0.476857		3.76767	3.68198
												4.0434	0.441761		3.88393	3.65287
												3.8508	0.452248		3.77912	3.58489
												3.61064	0.427211		3.44532	3.58646
												3.79835	0.323559		3.5935	3.39662
												4.95885	0.310518		3.33188	3.41122
												4.99873	0.303354		3.21945	3.39716
												3.71864	0.455098		3.80642	4.72057
												4.1185	0.42442		3.68205	4.62243
												3.57603	0.532978		3.77135	3.77975
												4.22379	0.5099		3.92895	3.80295
												4.75997	0.512942		4.18822	3.78891
												5.78894	0.524658		4.27818	3.8355
												6.22547	0.524658		4.31015	3.8355
												5.96346	0.51752		4.30798	3.83244
												5.44464	0.51752		4.27837	3.83244
												5.26829	0.504246		4.29549	3.81635
												5.92874	0.504246		4.33992	3.81635
												5.79142	0.507974		4.30659	3.82768
												5.47436	0.507974		4.16884	3.82768
												5.7512	0.507974		4.06999	3.82768
												6.05673	0.515359		4.05066	3.80883
												6.0477	0.515359		4.08623	3.80883
												5.55568	0.52044		4.08114	3.77839
												5.298	0.52044		4.05309	3.77839
												5.26495	0.558798		4.04648	3.76576
												5.36998	0.558798		4.05438	3.76576
												5.22781	0.548499		4.05767	3.83585
												4.813	0.548499		4.01033	3.83585
												4.40946	0.548499		3.82695	3.83585
												4.30426	0.550062		3.59962	3.79108
												4.07313	0.550062		3.54913	3.79108
												3.82664	0.539749		3.51434	3.78283
												3.93405	0.539749		3.65207	3.78283
												4.18911	0.523695		3.68091	3.71595
												4.43164	0.523301		3.69239	3.69762
												4.42205	0.520912		3.59756	3.70909
												4.31562	0.520912		3.63363	3.70909
												4.50832	0.512663		3.47572	3.6495
												4.65422	0.487219		3.42481	3.67983
												4.54027	0.487219		3.50165	3.67983
												4.41963	0.476857		3.55194	3.68198
												4.05602	0.485625		3.54641	3.65168
												4.05766	0.452248		3.65486	3.58489
												3.95992	0.452248		3.49632	3.58489
												4.2735	0.427211		3.19944	3.58646
												4.01466	0.427211		3.12472	3.58646
												3.74335	0.398239		3.2116	3.52692
												3.65989	0.398239		3.42325	3.52692
												3.572	0.398239		3.40547	3.52692
												3.9382	0.31933		3.5431	3.513
												5.02639	0.31933		3.25689	3.513
												4.96105	0.303354		3.03415	3.39716
												4.07985	0.303354		3.16487	3.39716
												3.74333	0.456109		3.78437	4.7752
												3.64349	0.455098		3.73799	4.72057
												3.50136	0.534347		3.63383	3.84106
												3.84834	0.516997		3.5318	3.7448
												4.08379	0.512942		3.55297	3.78891
												4.01294	0.512942		3.84487	3.78891
												4.64423	0.524658		4.0457	3.8355
												5.08843	0.524658		4.1903	3.8355
												4.67834	0.515845		4.10211	3.77991
												3.96809	0.509983		3.85042	3.7851
												4.12376	0.509983		4.06414	3.7851
												5.87967	0.504246		4.28876	3.81635
												7.19586	0.518201		4.22002	3.7909
												6.93893	0.507171		4.12231	3.73396
												6.08711	0.507171		4.04859	3.73396
												5.99919	0.515359		4.04131	3.80883
												6.17011	0.515359		4.07747	3.80883
												6.2167	0.543803		4.09071	3.82522
												6.16242	0.543803		4.07473	3.82522
												6.30214	0.543803		4.06411	3.82522
												6.33245	0.558798		4.0423	3.76576
												6.08513	0.558798		4.06132	3.76576
												5.85114	0.565198		4.02964	3.75915
												5.54049	0.565198		3.64671	3.75915
												5.27461	0.550062		3.46804	3.79108
												4.75071	0.550062		3.40877	3.79108
												4.48781	0.53022		3.43623	3.69673
												4.80597	0.523301		3.48579	3.69762
												5.02577	0.523301		3.55061	3.69762
												4.96813	0.523301		3.49036	3.69762
												4.93401	0.499029		3.46872	3.61926
												4.9088	0.512663		3.38993	3.6495
												4.816	0.485625		3.36387	3.65168
												4.78326	0.485625		3.32521	3.65168
												4.80763	0.452248		3.34579	3.58489
												4.75914	0.452248		3.31907	3.58489
												4.49998	0.442484		3.26611	3.59782
												4.25779	0.418243		3.34968	3.53572
												4.16214	0.418243		3.48111	3.53572
												4.15015	0.398239		3.57381	3.52692
												3.73207	0.398239		3.54812	3.52692
												3.6958	0.31933		3.46102	3.513
												4.61348	0.31933		3.17792	3.513
												4.92839	0.303354		2.9196	3.39716
												4.00752	0.301561		2.92337	3.49386
												3.70826	0.456109		3.70573	4.7752
												4.32469	0.337438		3.66974	4.46084
												4.48073	0.319418		3.63187	4.40827
												4.26602	0.324807		3.65357	4.23425
												4.04926	0.338037		3.72668	4.25363
												4.04664	0.338037		3.76843	4.25363
												3.72665	0.321621		3.86176	4.11458
												3.51695	0.336934		3.92443	4.03191
												3.71223	0.488964		4.2516	3.81406
												4.50151	0.524356		4.22994	3.84547
												4.86784	0.524356		4.15745	3.84547
												4.65234	0.524356		4.14539	3.84547
												4.49864	0.514383		4.13924	3.80347
												3.84322	0.514383		4.19431	3.80347
												4.1234	0.524246		4.22551	3.80626
												4.25128	0.524246		4.22377	3.80626
												3.86917	0.52336		4.26092	3.83275
												3.60099	0.52336		4.24501	3.83275
												3.57602	0.534347		4.26992	3.84106
												3.57581	0.534431		4.26612	3.77003
												4.01275	0.516997		4.24929	3.7448
												3.98901	0.516997		4.17747	3.7448
												4.16483	0.540349		4.23534	3.72797
												3.93221	0.540349		4.15848	3.72797
												4.40355	0.515845		4.19538	3.77991
												4.08825	0.515845		4.16462	3.77991
												3.99664	0.544768		4.03506	3.79354
												5.29318	0.518201		4.08919	3.7909
												5.6222	0.518201		4.07514	3.7909
												5.36317	0.507171		4.06393	3.73396
												5.44922	0.507171		4.03293	3.73396
												5.60194	0.546644		4.03559	3.77524
												6.1137	0.559464		4.07822	3.75722
												6.32799	0.559464		4.08524	3.75722
												6.28935	0.543803		4.07035	3.82522
												6.22756	0.543803		4.06735	3.82522
												6.16237	0.559013		4.03905	3.72858
												6.85249	0.559013		4.07897	3.72858
												7.51817	0.565198		4.06455	3.75915
												7.27395	0.565198		3.92332	3.75915
												6.57993	0.554122		3.78087	3.71289
												6.05346	0.554122		3.67686	3.71289
												5.86171	0.554122		3.54607	3.71289
												6.24424	0.53022		3.46111	3.69673
												6.46929	0.53022		3.46111	3.69673
												6.57541	0.521286		3.43214	3.67506
												6.34353	0.521286		3.44944	3.67506
												6.2155	0.499029		3.43355	3.61926
												6.18934	0.499029		3.34976	3.61926
												5.73314	0.512663		3.41191	3.6495
												5.09131	0.517494		3.45254	3.59621
												4.87644	0.517494		3.36083	3.59621
												4.71521	0.492524		3.34165	3.68287
												4.82091	0.492524		3.3538	3.68287
												4.87267	0.485625		3.34941	3.65168
												4.58552	0.456654		3.33228	3.55949
												4.18233	0.442484		3.34698	3.59782
												3.90293	0.442484		3.35904	3.59782
												3.75499	0.418243		3.45499	3.53572
												3.70072	0.426613		3.5595	3.5663
												3.67073	0.425428		3.59522	3.50483
												4.3619	0.329329		3.08518	3.49463
												4.97125	0.329329		2.88677	3.49463
												4.31133	0.301561		2.78598	3.49386
												3.51138	0.505429		3.66385	4.86371
												3.91449	0.429391		3.56972	4.70246
												3.60063	0.424792		3.60279	4.71963
												4.47509	0.337438		3.71951	4.46084
												5.08255	0.321263		3.70633	4.31469
												5.31469	0.324807		3.65921	4.23425
												4.98681	0.324807		3.64264	4.23425
												4.4068	0.338037		3.70389	4.25363
												4.03578	0.338037		3.76225	4.25363
												3.70047	0.325137		3.80327	3.99056
												3.82932	0.336929		3.95575	4.01472
												3.61132	0.336929		4.08085	4.01472
												3.55878	0.362278		4.04115	3.94966
												3.67755	0.362278		4.04563	3.94966
												3.97529	0.371408		4.01772	3.98029
												3.85186	0.371408		4.00924	3.98029
												3.57343	0.371408		4.02455	3.98029
												3.62923	0.353858		3.98787	4.02492
												3.63239	0.353858		3.93052	4.02492
												3.52633	0.4781		4.00324	3.84187
												3.51359	0.480395		4.00492	3.8549
												4.12376	0.480395		3.98527	3.8549
												4.6414	0.48604		3.99494	3.84954
												4.87445	0.489126		4.04001	3.79353
												5.00017	0.510208		4.04172	3.89132
												5.13061	0.510208		4.02264	3.89132
												5.39777	0.499388		4.03212	3.84862
												5.54856	0.499388		4.01212	3.84862
												5.64171	0.522691		4.05216	3.81221
												6.00857	0.529223		4.04645	3.83288
												6.73092	0.529223		4.04895	3.83288
												7.21066	0.524356		4.04522	3.84547
												6.90377	0.524356		4.04986	3.84547
												6.99191	0.539705		4.04939	3.75802
												6.52288	0.539705		4.11153	3.75802
												6.50584	0.524246		4.14722	3.80626
												6.22891	0.524246		4.18712	3.80626
												5.91208	0.52336		4.23198	3.83275
												5.30626	0.525796		4.3161	3.70083
												5.4727	0.525796		4.32544	3.70083
												5.78079	0.534431		4.31002	3.77003
												5.69587	0.534431		4.2951	3.77003
												5.80911	0.548386		4.33374	3.68002
												5.52136	0.548386		4.35801	3.68002
												5.53325	0.540349		4.31395	3.72797
												5.55342	0.540349		4.27441	3.72797
												5.97214	0.515845		4.30473	3.77991
												6.0066	0.551154		4.28314	3.71412
												5.70888	0.544768		4.19672	3.79354
												5.97776	0.544768		4.12255	3.79354
												5.49507	0.544768		4.06397	3.79354
												4.59913	0.518201		4.00472	3.7909
												4.61133	0.555553		3.97133	3.72191
												5.18338	0.546644		4.00453	3.77524
												5.43292	0.546644		4.02074	3.77524
												5.83641	0.559464		4.04516	3.75722
												5.98842	0.559464		4.05249	3.75722
												5.52849	0.574894		4.0056	3.74859
												5.18891	0.574894		3.88425	3.74859
												5.57325	0.574894		3.87777	3.74859
												6.162	0.559013		3.95792	3.72858
												6.25518	0.578399		3.98017	3.68002
												5.55441	0.549295		3.85246	3.70116
												4.84345	0.549295		3.72089	3.70116
												4.66695	0.554122		3.6038	3.71289
												4.7394	0.554122		3.45616	3.71289
												5.15066	0.522699		3.41087	3.71787
												5.60279	0.522699		3.4593	3.71787
												5.85188	0.521286		3.58595	3.67506
												6.12906	0.521286		3.55448	3.67506
												6.67168	0.521286		3.4918	3.67506
												7.35055	0.509945		3.55964	3.6511
												6.91806	0.509945		3.59058	3.6511
												5.6312	0.517494		3.56383	3.59621
												4.6297	0.517494		3.41232	3.59621
												4.39551	0.490339		3.47855	3.60503
												4.53654	0.490339		3.3549	3.60503
												4.70736	0.456654		3.29052	3.55949
												4.24107	0.456654		3.29517	3.55949
												3.91589	0.442484		3.29188	3.59782
												3.75344	0.423174		3.42777	3.52119
												3.56676	0.423174		3.52612	3.52119
												3.58173	0.426613		3.61243	3.5663
												3.54749	0.426613		3.61761	3.5663
												4.23202	0.329329		3.12934	3.49463
												5.23267	0.329329		2.99893	3.49463
												4.87353	0.31145		2.85681	3.48482
												3.74892	0.468279		3.63127	4.75377
												4.29999	0.361665		3.85296	4.48651
												4.6089	0.320153		3.83866	4.42625
												5.0906	0.321263		3.81182	4.31469
												5.86104	0.321263		3.76519	4.31469
												6.0818	0.321263		3.66415	4.31469
												5.79988	0.324807		3.62844	4.23425
												5.17466	0.333478		3.67032	4.06707
												4.53493	0.325137		3.73443	3.99056
												4.00384	0.325137		3.7646	3.99056
												3.97762	0.342734		3.78317	3.89754
												3.92414	0.342734		3.87432	3.89754
												4.04205	0.3546		3.9664	3.89242
												3.7871	0.3546		4.03345	3.89242
												3.69939	0.352254		4.06728	3.85856
												3.75592	0.352254		4.07597	3.85856
												3.96159	0.368722		4.02825	3.96185
												4.1657	0.369478		3.98094	3.92953
												4.04355	0.369478		4.01296	3.92953
												3.80411	0.371408		4.08029	3.98029
												3.93332	0.371408		4.03342	3.98029
												3.97392	0.373867		3.95728	3.99384
												3.77791	0.373867		3.93022	3.99384
												3.57678	0.378494		3.98921	3.96371
												3.50209	0.378494		3.97266	3.96371
												3.58166	0.425403		4.02048	3.84178
												3.71841	0.443142		3.98605	3.92677
												3.90836	0.470778		3.97844	3.85978
												4.05461	0.4781		3.96752	3.84187
												4.51212	0.4781		3.99684	3.84187
												4.99723	0.480395		3.9802	3.8549
												5.4898	0.493741		3.99021	3.77658
												6.21154	0.489126		3.99403	3.79353
												6.35081	0.489126		4.00813	3.79353
												6.88569	0.489126		4.01068	3.79353
												7.4343	0.510208		4.01044	3.89132
												7.86488	0.508751		3.96878	3.75705
												8.34145	0.522691		3.97111	3.81221
												8.65506	0.522691		3.98608	3.81221
												8.88272	0.529223		4.00524	3.83288
												9.13129	0.529223		4.04538	3.83288
												9.24146	0.533479		4.05484	3.76718
												9.09175	0.533479		4.0577	3.76718
												9.59677	0.533479		4.04382	3.76718
												9.33504	0.539705		4.06719	3.75802
												9.06901	0.504868		4.09453	3.6975
												8.9966	0.543758		4.10376	3.72376
												8.99346	0.543758		4.13561	3.72376
												8.68491	0.525796		4.16434	3.70083
												9.39011	0.525796		4.15364	3.70083
												9.50284	0.532637		4.14685	3.67641
												9.09543	0.532637		4.17287	3.67641
												8.47412	0.548386		4.22079	3.68002
												7.70152	0.548386		4.25493	3.68002
												8.00806	0.548386		4.25167	3.68002
												8.27987	0.56812		4.25482	3.71817
												8.8653	0.56812		4.20698	3.71817
												8.86956	0.551154		4.12328	3.71412
												8.3317	0.551154		4.07355	3.71412
												7.14711	0.544768		4.08795	3.79354
												5.9234	0.554994		4.11071	3.68243
												5.28508	0.555553		4.10129	3.72191
												4.74388	0.555553		4.03943	3.72191
												5.25054	0.546644		4.0313	3.77524
												6.02685	0.549827		4.01012	3.67938
												7.10906	0.549827		4.02815	3.67938
												7.27193	0.580656		4.03485	3.72791
												6.36889	0.580656		3.90719	3.72791
												5.98837	0.574894		3.81682	3.74859
												5.90589	0.580228		3.80291	3.68063
												5.68193	0.578399		3.86638	3.68002
												5.98364	0.578399		3.98682	3.68002
												5.45296	0.549295		3.97079	3.70116
												5.12161	0.549295		3.94719	3.70116
												4.88821	0.554183		3.8677	3.70342
												4.75768	0.554183		3.79596	3.70342
												4.93434	0.554183		3.81432	3.70342
												5.31671	0.522699		3.79062	3.71787
												5.84245	0.522699		3.81026	3.71787
												5.65091	0.516778		3.71734	3.62302
												6.23261	0.516778		3.72691	3.62302
												7.40866	0.509945		3.71146	3.6511
												7.21539	0.509945		3.65282	3.6511
												5.72368	0.518888		3.55637	3.58562
												4.57172	0.518888		3.51463	3.58562
												4.36884	0.490339		3.55505	3.60503
												4.37343	0.490339		3.39076	3.60503
												4.4903	0.490339		3.32286	3.60503
												4.42677	0.462234		3.37789	3.51663
												4.38837	0.462234		3.45445	3.51663
												4.24279	0.423174		3.61149	3.52119
												4.12	0.423174		3.6584	3.52119
												3.86016	0.426613		3.6761	3.5663
												3.79291	0.400777		3.64874	3.39571
												3.73348	0.390477		3.63439	3.4944
												3.60954	0.390477		3.59792	3.4944
												4.39692	0.328774		3.18047	3.29952
												5.4163	0.308546		3.09026	3.45052
												5.5336	0.308546		2.96791	3.45052
												4.26556	0.358187		3.89285	4.50417
												4.7333	0.358187		3.87409	4.50417
												4.87251	0.320153		3.86791	4.42625
												5.48876	0.320153		3.83513	4.42625
												6.32397	0.321263		3.78173	4.31469
												6.92976	0.312994		3.71308	4.21896
												6.87765	0.333478		3.64595	4.06707
												6.20281	0.333478		3.63215	4.06707
												5.5441	0.325137		3.67196	3.99056
												5.08787	0.350457		3.70055	3.80156
												4.93544	0.336758		3.75147	3.83522
												4.65239	0.336758		3.80085	3.83522
												4.41934	0.336758		3.89256	3.83522
												4.04489	0.3546		3.97335	3.89242
												3.74787	0.362593		4.08336	3.85129
												3.76662	0.368722		4.06085	3.96185
												4.27345	0.368722		3.94651	3.96185
												4.19825	0.369478		3.9533	3.92953
												4.09318	0.369478		4.02025	3.92953
												4.10912	0.369587		4.03841	3.8985
												3.9486	0.369587		4.01001	3.8985
												3.65169	0.373867		4.00013	3.99384
												3.65602	0.373867		4.05182	3.99384
												3.60972	0.373867		4.06026	3.99384
												3.60803	0.3961		4.2176	3.88655
												3.64342	0.452588		4.16107	3.79397
												3.78361	0.452588		4.14877	3.79397
												3.89086	0.470778		4.1232	3.85978
												4.0152	0.470778		4.12393	3.85978
												4.43507	0.470778		4.11681	3.85978
												4.63671	0.50552		4.13848	3.82506
												4.88081	0.50552		4.18935	3.82506
												5.15161	0.493741		4.20181	3.77658
												5.42921	0.493741		4.19062	3.77658
												5.3872	0.489126		4.20669	3.79353
												5.72187	0.498801		4.18012	3.74522
												6.14301	0.508751		4.15135	3.75705
												6.69533	0.508751		4.11848	3.75705
												7.05793	0.522691		4.11892	3.81221
												7.27007	0.522691		4.11478	3.81221
												7.46037	0.535555		4.12755	3.70286
												7.33106	0.550095		4.16482	3.71797
												7.9975	0.550095		4.15572	3.71797
												8.15567	0.533479		4.13903	3.76718
												8.49317	0.510786		4.10682	3.67945
												8.97507	0.504868		4.09452	3.6975
												9.38351	0.504868		4.11006	3.6975
												9.58513	0.543758		4.12653	3.72376
												10.1738	0.543758		4.13754	3.72376
												10.1794	0.532881		4.1436	3.70631
												10.964	0.532881		4.12356	3.70631
												11.2854	0.532881		4.12388	3.70631
												11.3287	0.532637		4.13291	3.67641
												11.0004	0.532637		4.17403	3.67641
												10.7004	0.571563		4.19685	3.71685
												11.4204	0.571563		4.15612	3.71685
												12.1725	0.56812		4.11677	3.71817
												11.8968	0.56812		4.08928	3.71817
												10.6587	0.551154		4.0835	3.71412
												8.90794	0.558742		4.1282	3.7391
												7.41253	0.554994		4.17015	3.68243
												6.38764	0.554994		4.16814	3.68243
												5.31805	0.554994		4.14108	3.68243
												5.09561	0.554518		4.10139	3.71008
												5.47624	0.554518		4.0637	3.71008
												6.13322	0.549827		3.99664	3.67938
												7.17422	0.549827		4.0203	3.67938
												6.76266	0.580656		4.00913	3.72791
												5.72098	0.56675		3.97132	3.65851
												5.22631	0.580228		3.88163	3.68063
												5.24114	0.580228		3.91478	3.68063
												5.17429	0.578399		3.93405	3.68002
												5.47084	0.578399		3.99913	3.68002
												5.82918	0.560828		4.02855	3.64957
												5.72598	0.570263		4.03327	3.65519
												5.50181	0.570263		4.04232	3.65519
												5.42454	0.554183		4.06522	3.70342
												5.2916	0.565087		4.08551	3.63372
												5.74511	0.552307		4.00774	3.66158
												6.25508	0.552307		3.9169	3.66158
												6.51903	0.516778		3.88785	3.62302
												6.89352	0.516778		3.83378	3.62302
												7.90326	0.496099		3.81233	3.54223
												7.17419	0.496099		3.74175	3.54223
												5.6587	0.496099		3.70299	3.54223
												5.1665	0.518888		3.78011	3.58562
												5.05662	0.518888		3.777	3.58562
												4.72559	0.464094		3.58993	3.5609
												4.98245	0.464094		3.5443	3.5609
												5.13414	0.462234		3.56668	3.51663
												4.99235	0.462234		3.63192	3.51663
												4.97888	0.423174		3.68642	3.52119
												4.66933	0.444369		3.69916	3.51352
												4.28569	0.444369		3.68743	3.51352
												4.02949	0.400777		3.64599	3.39571
												3.91067	0.400777		3.6309	3.39571
												3.77388	0.386655		3.59652	3.36478
												3.62233	0.386655		3.54042	3.36478
												3.51128	0.354874		3.47334	3.38447
												3.78745	0.328774		3.20778	3.29952
												4.85236	0.328774		3.27783	3.29952
												5.91329	0.308546		3.20189	3.45052
												6.22208	0.308546		3.03036	3.45052
												4.16977	0.347621		3.90751	4.50824
												4.61256	0.358187		3.9186	4.50417
												4.93945	0.358187		3.9145	4.50417
												5.27145	0.320153		3.88485	4.42625
												5.9016	0.327537		3.86056	4.24204
												6.98517	0.312994		3.83019	4.21896
												7.7973	0.312994		3.73247	4.21896
												7.92521	0.312994		3.61967	4.21896
												7.54917	0.334663		3.58235	3.89141
												6.966	0.334663		3.57549	3.89141
												6.35303	0.350457		3.59671	3.80156
												6.07084	0.350457		3.64063	3.80156
												5.52382	0.336758		3.68376	3.83522
												4.82465	0.353418		3.79277	3.8359
												4.13634	0.362593		3.97492	3.85129
												3.99371	0.362593		4.07255	3.85129
												4.43179	0.368722		3.95977	3.96185
												4.51238	0.368722		3.92607	3.96185
												4.41806	0.383168		3.94479	3.97114
												4.17384	0.361995		4.0698	3.9106
												4.04123	0.361995		4.11907	3.9106
												3.89177	0.369587		4.12454	3.8985
												3.81992	0.369587		4.07117	3.8985
												3.78129	0.407083		4.06004	3.88191
												3.85878	0.407083		4.09528	3.88191
												3.85552	0.397102		4.12244	3.8535
												3.54112	0.397102		4.15841	3.8535
												3.64532	0.420061		4.1646	3.82542
												3.5868	0.488329		4.16356	3.67206
												3.77287	0.510786		4.17351	3.67945
												4.26567	0.510786		4.2165	3.67945
												4.44544	0.504868		4.21067	3.6975
												4.85569	0.504868		4.23885	3.6975
												4.65788	0.517371		4.2474	3.64358
												5.12783	0.514661		4.27105	3.66956
												5.623	0.514661		4.26973	3.66956
												6.29314	0.532881		4.24406	3.70631
												6.69601	0.532881		4.25154	3.70631
												7.04533	0.540566		4.26421	3.67946
												7.96905	0.540566		4.27	3.67946
												8.85431	0.571563		4.20111	3.71685
												9.63897	0.571563		4.13558	3.71685
												9.55177	0.561953		4.13487	3.6379
												9.12051	0.561953		4.14935	3.6379
												8.65963	0.561953		4.15254	3.6379
												7.71191	0.558742		4.16232	3.7391
												7.563	0.558742		4.16893	3.7391
												6.59106	0.563553		4.16683	3.67279
												5.61135	0.563553		4.13046	3.67279
												5.89274	0.554518		4.13758	3.71008
												5.89742	0.554518		4.07242	3.71008
												6.08155	0.549827		4.00333	3.67938
												6.91997	0.559537		4.02202	3.62192
												6.5568	0.559537		4.05018	3.62192
												6.17682	0.56675		4.09338	3.65851
												5.43643	0.56675		4.01634	3.65851
												5.26981	0.580228		3.99593	3.68063
												5.31131	0.546448		3.98057	3.62167
												5.39408	0.560828		3.95769	3.64957
												5.49006	0.560828		3.94162	3.64957
												5.93583	0.570263		3.98884	3.65519
												5.71394	0.557065		4.04607	3.61893
												5.47797	0.565087		4.09751	3.63372
												5.61471	0.565087		4.10767	3.63372
												5.90759	0.565087		3.98773	3.63372
												6.28314	0.552307		3.91263	3.66158
												6.92491	0.529485		3.90877	3.60159
												8.01902	0.506679		3.88268	3.57274
												8.18906	0.506679		3.86222	3.57274
												7.21899	0.496099		3.82836	3.54223
												6.3027	0.496099		3.81616	3.54223
												6.82981	0.467822		3.90175	3.53963
												5.91809	0.467822		3.84589	3.53963
												5.23853	0.464094		3.68828	3.5609
												5.27063	0.464094		3.60773	3.5609
												5.26918	0.464094		3.59113	3.5609
												5.18788	0.447026		3.62923	3.48876
												5.21374	0.447026		3.67532	3.48876
												5.18482	0.444369		3.66236	3.51352
												4.73079	0.444369		3.64012	3.51352
												4.40465	0.408329		3.61832	3.44825
												4.21008	0.408329		3.59027	3.44825
												4.00537	0.386655		3.57118	3.36478
												3.99787	0.386655		3.52514	3.36478
												3.83752	0.354874		3.46019	3.38447
												3.74185	0.381896		3.44945	3.39957
												3.53908	0.381896		3.40455	3.39957
												3.55478	0.363236		3.38706	3.3729
												3.58896	0.363236		3.33951	3.3729
												3.98076	0.328774		3.28964	3.29952
												4.75945	0.323059		3.35184	3.33546
												6.21324	0.310712		3.26561	3.39564
												6.49018	0.310712		3.10664	3.39564
												4.08337	0.347621		3.84172	4.50824
												4.53106	0.347621		3.95273	4.50824
												4.90452	0.309629		3.96374	4.34976
												5.13376	0.309629		3.94563	4.34976
												5.63235	0.309629		3.91401	4.34976
												6.16961	0.327537		3.90036	4.24204
												6.92154	0.327537		3.8304	4.24204
												7.875	0.32753		3.7049	3.99558
												8.47111	0.32753		3.59752	3.99558
												8.47063	0.334663		3.54696	3.89141
												8.38726	0.334663		3.51538	3.89141
												8.21827	0.350457		3.48099	3.80156
												7.78566	0.336166		3.504	3.84434
												7.14187	0.353418		3.55378	3.8359
												5.93623	0.353418		3.69599	3.8359
												5.14396	0.353418		3.88509	3.8359
												4.82081	0.362593		3.97654	3.85129
												4.68759	0.361975		3.99297	3.91813
												4.56192	0.383168		4.01617	3.97114
												4.33062	0.383168		4.06611	3.97114
												4.35657	0.361995		4.08956	3.9106
												4.42909	0.371848		4.09868	3.80219
												4.38665	0.38842		4.12205	3.89058
												4.3883	0.38842		4.08327	3.89058
												4.24477	0.407083		4.077	3.88191
												4.13257	0.407083		4.10654	3.88191
												4.20162	0.429633		4.15639	3.87197
												4.13199	0.426544		4.10489	3.83526
												4.29831	0.426544		4.04292	3.83526
												4.43635	0.420061		4.05436	3.82542
												4.61046	0.420061		4.10212	3.82542
												4.5667	0.455641		4.13246	3.7766
												4.7379	0.455641		4.14755	3.7766
												4.99242	0.498071		4.15495	3.77347
												5.17582	0.498071		4.15962	3.77347
												5.42616	0.50552		4.15743	3.82506
												5.59871	0.51714		4.15671	3.73213
												5.66338	0.51714		4.18563	3.73213
												5.43222	0.510007		4.23943	3.66133
												5.328	0.510007		4.25069	3.66133
												5.97932	0.527582		4.26122	3.71084
												6.22241	0.527582		4.264	3.71084
												6.29365	0.538201		4.26375	3.7018
												6.08069	0.538201		4.23555	3.7018
												6.28613	0.535555		4.21495	3.70286
												6.20743	0.524174		4.21694	3.71126
												6.84649	0.488329		4.21149	3.67206
												6.74366	0.488329		4.21766	3.67206
												6.01107	0.488329		4.24454	3.67206
												5.96008	0.510786		4.25014	3.67945
												5.60891	0.540565		4.24391	3.59083
												5.85814	0.517371		4.22557	3.64358
												5.36314	0.517371		4.2456	3.64358
												5.30741	0.514661		4.29006	3.66956
												5.08196	0.514661		4.28852	3.66956
												5.27359	0.572369		4.29226	3.69069
												4.93983	0.572369		4.32717	3.69069
												5.22152	0.572369		4.25467	3.69069
												5.64611	0.540566		4.17145	3.67946
												6.24064	0.56939		4.12854	3.64873
												5.92173	0.565473		4.12668	3.68264
												5.74863	0.565473		4.14096	3.68264
												5.74138	0.561953		4.13801	3.6379
												5.71378	0.561953		4.13314	3.6379
												5.68196	0.570973		4.1294	3.63316
												6.17987	0.570973		4.15892	3.63316
												5.3964	0.563553		4.10313	3.67279
												5.29495	0.563553		4.07161	3.67279
												5.23803	0.563553		4.01314	3.67279
												5.40771	0.551213		3.951	3.61303
												5.52988	0.551213		3.8958	3.61303
												6.36709	0.559537		3.94584	3.62192
												6.51025	0.559537		3.98909	3.62192
												5.80789	0.561258		3.97325	3.61484
												5.34648	0.561258		3.95488	3.61484
												5.26087	0.546448		3.94832	3.62167
												5.17281	0.546448		3.94343	3.62167
												5.09224	0.560828		3.92024	3.64957
												5.00639	0.563166		3.85934	3.54143
												5.38158	0.563166		3.91378	3.54143
												5.45792	0.557065		3.97179	3.61893
												5.47162	0.557065		4.05079	3.61893
												5.61913	0.565087		4.00766	3.63372
												5.94161	0.544425		3.89994	3.59028
												6.21116	0.529485		3.8468	3.60159
												7.16598	0.529485		3.89728	3.60159
												8.30059	0.506679		3.85802	3.57274
												8.08263	0.506679		3.84692	3.57274
												7.09218	0.496599		3.86711	3.55406
												6.93236	0.496599		3.89819	3.55406
												7.78197	0.496599		3.94378	3.55406
												6.4281	0.467822		3.88317	3.53963
												5.64243	0.475567		3.73337	3.44664
												5.40502	0.489864		3.65601	3.5314
												5.25732	0.489864		3.59386	3.5314
												5.10983	0.447026		3.62066	3.48876
												5.16129	0.447026		3.66017	3.48876
												5.3676	0.438386		3.66464	3.39819
												5.14098	0.438386		3.62522	3.39819
												4.66525	0.408329		3.59557	3.44825
												4.45219	0.408329		3.56164	3.44825
												4.25373	0.408329		3.57177	3.44825
												4.16417	0.376001		3.51873	3.30306
												4.19061	0.376001		3.4749	3.30306
												4.06857	0.381896		3.44569	3.39957
												4.02299	0.381896		3.41032	3.39957
												4.12763	0.363236		3.3674	3.3729
												4.13221	0.327439		3.32635	3.35856
												3.92827	0.344297		3.25948	3.28064
												3.77201	0.313333		3.25844	3.32299
												4.68503	0.323059		3.27781	3.33546
												5.51747	0.323059		3.20099	3.33546
												6.16895	0.310712		3.12126	3.39564
												4.02465	0.356685		3.81802	4.49316
												4.5758	0.319089		3.9166	4.48978
												4.89902	0.305045		3.98578	4.39983
												4.99145	0.305045		3.99294	4.39983
												5.32011	0.309629		3.98115	4.34976
												5.58856	0.309629		3.95032	4.34976
												6.00138	0.288428		3.90958	3.97578
												6.57395	0.288428		3.81243	3.97578
												7.40014	0.32753		3.70868	3.99558
												8.38374	0.32753		3.61321	3.99558
												9.30653	0.334663		3.53708	3.89141
												10.6535	0.300585		3.44882	3.78769
												11.8323	0.300585		3.38491	3.78769
												11.7329	0.336166		3.38555	3.84434
												10.5563	0.336166		3.44551	3.84434
												8.22335	0.353418		3.61079	3.8359
												6.24327	0.341321		3.84267	3.90886
												5.16256	0.361975		4.03977	3.91813
												4.8919	0.361975		4.0397	3.91813
												5.03608	0.383168		4.01953	3.97114
												4.96224	0.39634		4.03848	3.90756
												4.81448	0.371848		4.07775	3.80219
												4.51793	0.371848		4.14178	3.80219
												4.44258	0.371848		4.15239	3.80219
												4.62785	0.38842		4.08197	3.89058
												4.72469	0.426225		4.08379	3.83751
												4.99069	0.429633		4.07344	3.87197
												5.35553	0.429633		4.06057	3.87197
												5.88656	0.426544		4.00739	3.83526
												6.22289	0.426544		3.99161	3.83526
												7.03003	0.476038		4.00774	3.7628
												7.65151	0.476038		4.05202	3.7628
												7.8094	0.476038		4.06746	3.7628
												7.9677	0.455641		4.09616	3.7766
												8.71789	0.483935		4.09601	3.70051
												9.14569	0.496638		4.10414	3.70106
												9.33414	0.496638		4.10905	3.70106
												9.39271	0.51714		4.11737	3.73213
												9.48354	0.51714		4.13774	3.73213
												9.85416	0.51874		4.11406	3.6956
												9.92608	0.51874		4.08736	3.6956
												10.3947	0.527582		4.10486	3.71084
												9.91258	0.527582		4.13375	3.71084
												9.37563	0.527582		4.16976	3.71084
												8.93167	0.562834		4.16341	3.67793
												9.85522	0.562834		4.15421	3.67793
												9.83171	0.524174		4.12957	3.71126
												9.7548	0.524174		4.13671	3.71126
												9.54569	0.488329		4.14582	3.67206
												9.34044	0.48929		4.15719	3.62275
												9.92799	0.540565		4.14897	3.59083
												9.98996	0.540565		4.14654	3.59083
												10.6658	0.517371		4.13956	3.64358
												11.1031	0.549272		4.1683	3.66968
												10.407	0.549272		4.208	3.66968
												11.1795	0.561093		4.22004	3.62291
												11.8426	0.561093		4.22067	3.62291
												12.2384	0.572369		4.17389	3.69069
												11.8412	0.576476		4.13646	3.64145
												10.3946	0.56939		4.13813	3.64873
												9.967	0.56939		4.13626	3.64873
												9.06575	0.565473		4.1529	3.68264
												8.53284	0.565473		4.17687	3.68264
												7.83209	0.563273		4.17096	3.64434
												7.93841	0.563273		4.16185	3.64434
												6.99281	0.563273		4.15093	3.64434
												5.97161	0.570973		4.1247	3.63316
												5.27827	0.570973		4.06373	3.63316
												5.2155	0.570838		4.02481	3.6022
												5.04098	0.570838		3.94558	3.6022
												5.06292	0.551213		3.85981	3.61303
												5.20504	0.551213		3.81547	3.61303
												5.85292	0.573438		3.86438	3.57503
												6.17804	0.573438		3.93987	3.57503
												5.41684	0.561258		3.88648	3.61484
												5.1606	0.561258		3.89578	3.61484
												5.09848	0.561258		3.89252	3.61484
												5.19411	0.566843		3.8911	3.59957
												5.11209	0.566843		3.84534	3.59957
												5.28456	0.563166		3.81814	3.54143
												5.32917	0.563166		3.78947	3.54143
												5.22945	0.557065		3.83275	3.61893
												5.3185	0.552551		3.89495	3.59333
												5.85681	0.544425		3.88656	3.59028
												6.743	0.544425		3.82141	3.59028
												7.29504	0.529485		3.79683	3.60159
												7.30111	0.518872		3.76367	3.51952
												7.20131	0.518872		3.72956	3.51952
												6.52103	0.4961		3.73864	3.51173
												5.60844	0.4961		3.7936	3.51173
												5.46222	0.496599		3.81252	3.55406
												5.90646	0.476646		3.85031	3.45437
												5.41977	0.475567		3.7703	3.44664
												5.3862	0.475567		3.72627	3.44664
												5.40363	0.489864		3.67347	3.5314
												5.39448	0.489864		3.61364	3.5314
												5.26438	0.466919		3.59968	3.39505
												5.17953	0.447942		3.62523	3.42518
												5.39232	0.447942		3.65139	3.42518
												5.07161	0.438386		3.65858	3.39819
												4.46819	0.438386		3.64335	3.39819
												4.2231	0.405344		3.61658	3.32174
												4.15721	0.405344		3.57013	3.32174
												4.21243	0.376001		3.50877	3.30306
												4.29652	0.376001		3.45975	3.30306
												4.3987	0.359937		3.42292	3.30833
												4.44964	0.359937		3.38806	3.30833
												4.5337	0.359937		3.34594	3.30833
												4.4241	0.327439		3.30915	3.35856
												4.1754	0.327439		3.2749	3.35856
												3.56267	0.322405		3.25569	3.23602
												4.14067	0.313333		3.22342	3.32299
												4.71808	0.323059		3.17206	3.33546
												5.02795	0.284432		3.11863	3.25607
												5.86152	0.284304		3.09923	3.39273
												3.88956	0.335474		3.83491	4.5078
												4.59591	0.319089		3.85376	4.48978
												4.72626	0.319089		3.96916	4.48978
												4.86848	0.305045		4.01472	4.39983
												5.10048	0.305045		3.99773	4.39983
												5.30253	0.273056		4.00452	4.16012
												5.56756	0.273056		3.97062	4.16012
												5.82268	0.288428		3.90903	3.97578
												6.14666	0.288428		3.82276	3.97578
												6.76604	0.288428		3.75133	3.97578
												8.11605	0.290329		3.67193	3.90548
												9.83203	0.290329		3.57048	3.90548
												11.9486	0.300585		3.48303	3.78769
												13.9132	0.300585		3.41325	3.78769
												14.6182	0.352383		3.36649	3.84191
												13.1624	0.352383		3.41206	3.84191
												10.2169	0.341321		3.58494	3.90886
												7.37282	0.341321		3.82465	3.90886
												5.82236	0.341321		4.00989	3.90886
												5.61965	0.387568		4.02627	3.90651
												5.44098	0.387568		4.01593	3.90651
												5.01704	0.39634		4.05884	3.90756
												4.76109	0.39634		4.12342	3.90756
												4.57179	0.371848		4.14291	3.80219
												4.77051	0.419339		4.12336	3.8658
												5.09349	0.426225		4.10098	3.83751
												5.17281	0.426225		4.12049	3.83751
												5.3604	0.429633		4.12029	3.87197
												5.61745	0.429633		4.10035	3.87197
												6.20979	0.466198		4.07692	3.7931
												6.45687	0.434293		4.0752	3.76302
												6.47459	0.434293		4.09871	3.76302
												6.26148	0.476038		4.1129	3.7628
												6.87664	0.482785		4.10699	3.66695
												6.49883	0.483935		4.1445	3.70051
												6.39692	0.483935		4.1291	3.70051
												6.20403	0.496638		4.11676	3.70106
												5.78811	0.496638		4.1692	3.70106
												5.78036	0.530396		4.17457	3.67557
												5.64174	0.530396		4.11305	3.67557
												5.28029	0.530396		4.07141	3.67557
												5.16438	0.51874		4.12774	3.6956
												4.73722	0.51874		4.12344	3.6956
												4.40158	0.535535		4.07705	3.688
												4.3309	0.535535		4.0121	3.688
												4.27844	0.562834		3.98341	3.67793
												4.38974	0.562834		3.97227	3.67793
												4.20646	0.474458		4.03567	3.67254
												4.38106	0.48929		4.02798	3.62275
												4.41879	0.48929		3.99097	3.62275
												4.47008	0.48929		3.98397	3.62275
												4.56994	0.556869		3.97709	3.62736
												4.71705	0.556869		3.99145	3.62736
												4.98976	0.549272		4.0839	3.66968
												5.11302	0.549272		4.15882	3.66968
												5.55115	0.561093		4.07583	3.62291
												6.94763	0.592595		4.02326	3.60939
												8.32786	0.576476		4.01012	3.64145
												8.55631	0.576476		4.02526	3.64145
												8.46863	0.56939		4.04566	3.64873
												8.42098	0.56939		4.06129	3.64873
												8.79276	0.571255		4.0776	3.55514
												9.76657	0.581275		4.11874	3.57787
												9.6468	0.581275		4.12611	3.57787
												9.79203	0.563273		4.11256	3.64434
												8.7037	0.582326		4.10941	3.57257
												7.60304	0.595108		4.09665	3.60843
												7.17709	0.595108		4.08353	3.60843
												6.77178	0.570838		4.04227	3.6022
												7.35382	0.570838		4.06311	3.6022
												7.42087	0.577201		4.06028	3.5652
												7.36983	0.577201		4.03588	3.5652
												7.80719	0.577201		4.04231	3.5652
												8.09973	0.573438		4.0662	3.57503
												6.75804	0.573438		4.02367	3.57503
												6.40934	0.573235		4.0174	3.51928
												5.99201	0.573235		3.9793	3.51928
												5.95233	0.566843		3.96064	3.59957
												5.62494	0.566843		3.91014	3.59957
												5.55417	0.563166		3.87482	3.54143
												5.48083	0.560203		3.83602	3.49636
												5.83829	0.560203		3.84419	3.49636
												6.47614	0.552551		3.79973	3.59333
												7.09236	0.552551		3.78864	3.59333
												7.41757	0.535688		3.78372	3.53661
												6.88148	0.535688		3.77569	3.53661
												6.54017	0.518872		3.71834	3.51952
												5.75625	0.518872		3.65615	3.51952
												4.99458	0.4961		3.64875	3.51173
												4.72367	0.505069		3.68148	3.52229
												4.68898	0.476646		3.71461	3.45437
												4.63119	0.476646		3.68891	3.45437
												4.58879	0.476646		3.65539	3.45437
												4.78325	0.475567		3.65384	3.44664
												4.73885	0.468496		3.63922	3.41532
												4.97639	0.466919		3.62672	3.39505
												5.2771	0.466919		3.61956	3.39505
												5.57155	0.447942		3.62586	3.42518
												5.92632	0.447942		3.64497	3.42518
												5.57789	0.408742		3.6497	3.45637
												4.81384	0.408742		3.64074	3.45637
												4.12593	0.405344		3.61746	3.32174
												3.95661	0.405344		3.5722	3.32174
												3.95768	0.401508		3.49175	3.27959
												4.13836	0.363308		3.44225	3.26031
												4.39154	0.363308		3.42171	3.26031
												4.54119	0.359937		3.37728	3.30833
												4.39186	0.359937		3.3425	3.30833
												4.20929	0.327367		3.29703	3.23611
												4.00827	0.327367		3.28064	3.23611
												3.83266	0.322405		3.26767	3.23602
												3.7733	0.313333		3.18484	3.32299
												4.47677	0.323778		3.10564	3.32581
												4.65669	0.323778		3.08229	3.32581
												4.77693	0.284432		3.10026	3.25607
												5.51848	0.284432		3.08041	3.25607
												5.77447	0.291637		3.10305	3.28111
												4.18767	0.335474		3.85796	4.5078
												4.80657	0.319089		3.89824	4.48978
												4.84232	0.319089		3.96914	4.48978
												4.89707	0.317018		3.99656	4.34952
												5.06118	0.290096		4.012	4.34878
												5.19353	0.290096		4.01312	4.34878
												5.34393	0.273056		3.97041	4.16012
												5.38083	0.290334		3.92455	4.00507
												5.67287	0.298119		3.86424	3.83817
												6.30221	0.298119		3.79814	3.83817
												7.33492	0.290329		3.74252	3.90548
												8.79829	0.290329		3.65276	3.90548
												10.5882	0.340836		3.55472	3.90024
												13.1221	0.340836		3.42021	3.90024
												14.8517	0.340836		3.35231	3.90024
												14.0885	0.352383		3.42494	3.84191
												11.6097	0.352383		3.5964	3.84191
												8.03515	0.372195		3.87045	3.8958
												5.91047	0.372195		4.04802	3.8958
												5.62188	0.387568		4.05412	3.90651
												5.34408	0.387568		4.05298	3.90651
												5.00922	0.39634		4.12457	3.90756
												4.92408	0.403576		4.14133	3.79055
												5.01482	0.419339		4.12436	3.8658
												5.26947	0.419339		4.10255	3.8658
												5.44041	0.419339		4.13232	3.8658
												5.2796	0.45556		4.14708	3.8134
												5.08494	0.45556		4.14818	3.8134
												5.25707	0.466198		4.13841	3.7931
												5.35384	0.466198		4.10543	3.7931
												5.25638	0.434293		4.12539	3.76302
												5.03975	0.472464		4.15714	3.69836
												4.93544	0.482785		4.15271	3.66695
												4.64143	0.482785		4.14373	3.66695
												4.39207	0.483935		4.1589	3.70051
												3.82247	0.483935		4.231	3.70051
												4.80456	0.581275		3.7639	3.57787
												4.65253	0.611034		3.81183	3.49209
												4.64536	0.582326		3.83428	3.57257
												4.64592	0.582326		3.83853	3.57257
												4.6232	0.582326		3.82468	3.57257
												4.57596	0.595108		3.79454	3.60843
												4.65875	0.64269		3.73151	3.55735
												4.92014	0.606485		3.70736	3.54419
												5.40511	0.606485		3.8042	3.54419
												5.80304	0.577201		3.81846	3.5652
												6.36525	0.577201		3.82569	3.5652
												6.70576	0.590063		3.84109	3.5289
												7.10432	0.590063		3.93189	3.5289
												7.41705	0.573235		3.94541	3.51928
												7.15075	0.573235		3.92855	3.51928
												7.07368	0.593812		3.91339	3.55476
												6.77695	0.558817		3.90836	3.5319
												6.70573	0.558817		3.90633	3.5319
												7.21081	0.560203		3.8824	3.49636
												8.06236	0.560203		3.87019	3.49636
												8.03163	0.54589		3.82861	3.46657
												7.65174	0.54589		3.80782	3.46657
												6.58597	0.535688		3.82056	3.53661
												6.25354	0.535688		3.81517	3.53661
												5.75476	0.518872		3.76896	3.51952
												5.22269	0.514093		3.72801	3.46936
												4.81501	0.514093		3.72615	3.46936
												4.58246	0.505069		3.76238	3.52229
												4.93438	0.505069		3.81989	3.52229
												4.62925	0.476646		3.76494	3.45437
												4.19267	0.474708		3.66852	3.37772
												4.22068	0.468496		3.63769	3.41532
												4.31504	0.468496		3.62939	3.41532
												4.48907	0.466919		3.64482	3.39505
												4.87319	0.451571		3.63433	3.33023
												5.39762	0.426248		3.62873	3.46255
												5.73246	0.426248		3.61845	3.46255
												6.11006	0.426248		3.58612	3.46255
												5.38781	0.408742		3.55121	3.45637
												5.03854	0.412104		3.50358	3.24891
												4.38604	0.401508		3.4779	3.27959
												4.05139	0.401508		3.45306	3.27959
												4.04594	0.363308		3.4471	3.26031
												4.0426	0.363308		3.38544	3.26031
												4.0914	0.351446		3.3441	3.20201
												4.08278	0.351446		3.31009	3.20201
												4.01321	0.327367		3.27136	3.23611
												4.06439	0.327367		3.21671	3.23611
												4.166	0.327367		3.18385	3.23611
												4.01427	0.294497		3.18376	3.21202
												4.29899	0.294497		3.12304	3.21202
												4.74078	0.323778		3.00122	3.32581
												4.94142	0.323778		2.98232	3.32581
												4.95628	0.295111		3.00899	3.27055
												5.42677	0.295111		3.04605	3.27055
												5.02684	0.291637		3.07036	3.28111
												3.7988	0.350305		3.65296	4.53234
												4.80095	0.350305		3.70419	4.53234
												5.23566	0.335474		3.94259	4.5078
												5.17526	0.291466		3.98351	4.4278
												4.40153	0.317018		3.98106	4.34952
												4.80867	0.317018		4.00629	4.34952
												4.93557	0.290096		3.99779	4.34878
												4.77575	0.294354		3.99807	4.06085
												5.04184	0.290334		3.95949	4.00507
												4.98808	0.290334		3.9354	4.00507
												5.27971	0.298119		3.92035	3.83817
												6.04407	0.298119		3.85231	3.83817
												7.08282	0.30349		3.75394	3.80943
												8.37216	0.289415		3.67017	3.7846
												10.5116	0.289415		3.51131	3.7846
												13.0432	0.340836		3.41132	3.90024
												14.1631	0.340836		3.38756	3.90024
												14.6005	0.369278		3.47071	3.89429
												11.9833	0.369278		3.65646	3.89429
												7.71212	0.372195		3.92309	3.8958
												5.77147	0.372195		4.09159	3.8958
												5.40391	0.387568		4.10662	3.90651
												5.21282	0.413221		4.15002	3.88776
												5.11831	0.413221		4.19625	3.88776
												5.12199	0.403576		4.19562	3.79055
												5.2601	0.403576		4.14739	3.79055
												5.24802	0.458215		4.15363	3.81197
												5.03441	0.458215		4.18849	3.81197
												5.01496	0.45556		4.14872	3.8134
												4.93236	0.45556		4.12754	3.8134
												4.68096	0.466198		4.14236	3.7931
												4.42639	0.481422		4.13118	3.64905
												3.87784	0.472464		4.1964	3.69836
												3.53729	0.472464		4.26212	3.69836
												4.8563	0.606485		3.55016	3.54419
												4.90917	0.600335		3.55673	3.46854
												5.22556	0.600335		3.55464	3.46854
												5.71777	0.600335		3.52895	3.46854
												6.9167	0.590063		3.70968	3.5289
												7.57133	0.589752		3.68997	3.45777
												7.95923	0.593812		3.71996	3.55476
												8.04022	0.593812		3.73764	3.55476
												7.96295	0.558817		3.80258	3.5319
												7.5843	0.558817		3.80917	3.5319
												7.38321	0.566144		3.7999	3.46134
												7.48058	0.566144		3.76403	3.46134
												7.14912	0.54589		3.75855	3.46657
												6.06945	0.54589		3.76129	3.46657
												5.49241	0.54589		3.72729	3.46657
												5.14573	0.515539		3.71652	3.47297
												4.93407	0.515539		3.72378	3.47297
												4.6198	0.514093		3.69432	3.46936
												4.4197	0.514093		3.71379	3.46936
												4.40117	0.505069		3.73223	3.52229
												4.70308	0.494105		3.75237	3.38469
												4.40504	0.474708		3.71718	3.37772
												4.19706	0.474708		3.68654	3.37772
												4.28022	0.468496		3.6815	3.41532
												4.37541	0.443273		3.68283	3.35313
												4.50466	0.443273		3.68824	3.35313
												4.65312	0.451571		3.68471	3.33023
												4.83753	0.451571		3.64659	3.33023
												5.18665	0.426248		3.61691	3.46255
												5.65351	0.439122		3.59842	3.22113
												5.62475	0.412104		3.55984	3.24891
												5.53066	0.412104		3.50646	3.24891
												5.13651	0.401508		3.47225	3.27959
												4.80322	0.401508		3.40978	3.27959
												4.34384	0.369216		3.32484	3.24505
												4.02232	0.355797		3.22574	3.26381
												4.07632	0.355797		3.09647	3.26381
												4.14397	0.351446		3.05449	3.20201
												4.2719	0.335924		3.07195	3.22952
												4.39535	0.325478		3.05403	3.2114
												4.49014	0.325478		3.05933	3.2114
												4.34804	0.294497		3.04758	3.21202
												4.40223	0.294497		3.01791	3.21202
												4.92253	0.315722		2.94215	3.13688
												5.22571	0.315722		2.93509	3.13688
												5.47845	0.315722		2.99148	3.13688
												5.07558	0.295111		3.03528	3.27055
												4.30928	0.295111		3.08616	3.27055
												6.18883	0.319588		3.17672	4.39823
												6.62845	0.319588		3.28159	4.39823
												3.98616	0.291466		3.88414	4.4278
												4.55221	0.307187		4.01275	4.12106
												4.74996	0.294354		4.0021	4.06085
												4.65786	0.294354		3.98528	4.06085
												4.66094	0.294354		3.96306	4.06085
												4.64996	0.290334		3.93256	4.00507
												5.26572	0.298374		3.92154	3.93599
												6.09532	0.30349		3.8671	3.80943
												7.29486	0.30349		3.73717	3.80943
												9.16001	0.289415		3.56913	3.7846
												11.8265	0.289415		3.44371	3.7846
												13.0966	0.360221		3.41994	3.83006
												14.2713	0.360221		3.43645	3.83006
												14.4649	0.360221		3.53911	3.83006
												10.67	0.369278		3.73325	3.89429
												6.84645	0.409425		3.99012	3.81906
												5.75247	0.405898		4.12919	3.77818
												5.47436	0.405898		4.17108	3.77818
												5.12043	0.413221		4.2107	3.88776
												4.94589	0.413221		4.2179	3.88776
												5.13993	0.445979		4.17374	3.76433
												5.34471	0.445979		4.14636	3.76433
												5.17356	0.458215		4.15835	3.81197
												4.87898	0.458215		4.11271	3.81197
												4.46886	0.458215		4.15115	3.81197
												4.12932	0.466559		4.19679	3.732
												3.96997	0.466559		4.18044	3.732
												3.51428	0.481422		4.17942	3.64905
												5.00724	0.628839		3.44279	3.51612
												5.23752	0.628839		3.44229	3.51612
												5.88351	0.600335		3.49935	3.46854
												7.08794	0.593698		3.47967	3.43842
												8.20798	0.589752		3.57769	3.45777
												7.87104	0.589752		3.56812	3.45777
												7.0175	0.593812		3.67329	3.55476
												6.22125	0.593812		3.74491	3.55476
												6.0733	0.579724		3.81532	3.46142
												5.75844	0.594169		3.79545	3.46843
												5.76647	0.594169		3.76281	3.46843
												5.28602	0.566144		3.66018	3.46134
												4.94138	0.566144		3.64575	3.46134
												4.75007	0.550185		3.68118	3.42214
												4.35836	0.550185		3.61344	3.42214
												4.07602	0.515539		3.59722	3.47297
												3.99623	0.515539		3.61263	3.47297
												3.9268	0.518912		3.63654	3.34021
												3.82317	0.518912		3.62366	3.34021
												3.89933	0.518912		3.63313	3.34021
												3.68992	0.494105		3.50963	3.38469
												3.6837	0.494105		3.57353	3.38469
												4.26935	0.457516		3.70147	3.28525
												4.37133	0.457516		3.70417	3.28525
												4.37291	0.443273		3.68818	3.35313
												4.31755	0.443273		3.69552	3.35313
												4.27775	0.451571		3.67311	3.33023
												4.35016	0.43637		3.63094	3.28924
												4.51036	0.439122		3.63233	3.22113
												4.68357	0.439122		3.63553	3.22113
												4.4805	0.439122		3.55213	3.22113
												4.60271	0.412104		3.49031	3.24891
												4.93115	0.40032		3.40264	3.28392
												5.1927	0.369216		3.35513	3.24505
												5.26533	0.369216		3.27263	3.24505
												5.44794	0.355797		3.13767	3.26381
												5.38814	0.358582		3.01081	3.021
												5.42079	0.335924		2.99574	3.22952
												5.49002	0.335924		3.00517	3.22952
												5.43878	0.325478		3.0128	3.2114
												5.40628	0.325478		3.01036	3.2114
												5.45446	0.327252		3.00928	3.09474
												5.71184	0.303622		2.99611	3.11149
												5.64908	0.303622		2.98501	3.11149
												5.48884	0.315722		3.00451	3.13688
												4.93132	0.315722		3.03298	3.13688
												4.04754	0.292097		3.06439	3.10949
												3.90005	0.340842		3.53526	4.40367
												7.92068	0.319588		3.14433	4.39823
												5.67989	0.319588		3.09454	4.39823
												3.77728	0.301552		4.01053	4.24733
												4.4872	0.307187		4.03173	4.12106
												4.73107	0.307187		4.01508	4.12106
												4.59158	0.294354		3.98676	4.06085
												4.51619	0.305303		3.97806	3.89126
												4.82361	0.298374		3.95396	3.93599
												5.31235	0.298374		3.93981	3.93599
												6.09644	0.30349		3.8599	3.80943
												8.00005	0.30349		3.63923	3.80943
												10.9241	0.322636		3.44706	3.82171
												12.6558	0.324904		3.41552	3.81117
												13.4175	0.324904		3.44962	3.81117
												14.7476	0.360221		3.54172	3.83006
												12.0109	0.386581		3.68788	3.75687
												8.16287	0.409425		3.86485	3.81906
												6.2782	0.409425		4.04385	3.81906
												5.79645	0.405898		4.15287	3.77818
												5.43031	0.405898		4.19744	3.77818
												5.15739	0.440606		4.17859	3.78487
												5.23961	0.440606		4.12975	3.78487
												5.28065	0.440606		4.15937	3.78487
												5.19074	0.445979		4.15771	3.76433
												4.92421	0.445979		4.13813	3.76433
												4.55523	0.468627		4.15981	3.71959
												4.05513	0.468627		4.2084	3.71959
												3.68393	0.466559		4.18948	3.732
												5.17882	0.628839		3.31337	3.51612
												6.09608	0.629228		3.32331	3.46138
												6.93369	0.593698		3.41999	3.43842
												7.40631	0.593698		3.48096	3.43842
												7.14995	0.593698		3.53074	3.43842
												6.14183	0.589752		3.53177	3.45777
												5.52148	0.594019		3.59566	3.42975
												5.3413	0.579724		3.65702	3.46142
												5.39249	0.579724		3.73791	3.46142
												5.06274	0.594169		3.72931	3.46843
												4.85901	0.594169		3.72697	3.46843
												4.33539	0.545279		3.56096	3.41486
												4.15592	0.545279		3.55425	3.41486
												4.09024	0.550185		3.62143	3.42214
												3.8999	0.550185		3.54673	3.42214
												3.76017	0.559939		3.52702	3.35184
												3.76447	0.523499		3.57634	3.30729
												3.74981	0.523499		3.58946	3.30729
												3.77699	0.518912		3.60794	3.34021
												3.84908	0.518912		3.61507	3.34021
												3.5605	0.488741		3.47671	3.25465
												3.68624	0.488741		3.58765	3.25465
												4.12066	0.457516		3.67416	3.28525
												4.16795	0.457516		3.67491	3.28525
												4.21591	0.443273		3.68394	3.35313
												4.16309	0.461337		3.67363	3.22522
												3.98142	0.461337		3.6441	3.22522
												3.97126	0.43637		3.61927	3.28924
												4.09823	0.43637		3.65555	3.28924
												4.30231	0.410961		3.68647	3.23963
												4.03779	0.410961		3.52809	3.23963
												4.14136	0.40032		3.41548	3.28392
												4.33363	0.40032		3.29779	3.28392
												4.89314	0.369216		3.30929	3.24505
												5.61406	0.379139		3.26611	3.11375
												6.88832	0.358582		3.19376	3.021
												7.05653	0.358582		3.12874	3.021
												6.67084	0.358582		3.14759	3.021
												6.50208	0.335924		3.17343	3.22952
												6.16739	0.36387		3.18346	3.09324
												5.82783	0.327252		3.17482	3.09474
												5.61199	0.327252		3.13546	3.09474
												5.18089	0.303622		3.09762	3.11149
												4.62268	0.303622		3.05775	3.11149
												3.93781	0.301293		3.03796	3.36492
												4.47116	0.340842		3.39352	4.40367
												4.9351	0.340842		2.9618	4.40367
												4.13716	0.301552		4.07073	4.24733
												5.02834	0.307187		4.05584	4.12106
												5.20885	0.308626		4.05348	3.9628
												5.1452	0.305303		4.03279	3.89126
												4.98227	0.305303		4.02559	3.89126
												5.20186	0.305303		3.98055	3.89126
												5.55001	0.315293		3.96166	3.81972
												6.46963	0.315293		3.8076	3.81972
												8.70141	0.322636		3.55921	3.82171
												11.2361	0.322636		3.42941	3.82171
												13.0079	0.324904		3.42692	3.81117
												14.8794	0.372114		3.53277	3.83359
												13.0748	0.386581		3.70797	3.75687
												8.64587	0.386581		3.89717	3.75687
												6.37838	0.409425		4.00828	3.81906
												5.78488	0.409425		4.10308	3.81906
												5.60596	0.417579		4.18178	3.73325
												5.41459	0.422582		4.20778	3.73486
												5.24881	0.422582		4.18646	3.73486
												5.10071	0.440606		4.20023	3.78487
												4.88187	0.440606		4.20126	3.78487
												4.78299	0.440426		4.16765	3.73475
												4.73212	0.440426		4.155	3.73475
												4.41305	0.468627		4.16172	3.71959
												4.21208	0.468627		4.1419	3.71959
												3.77531	0.496306		4.17298	3.66858
												5.90999	0.633421		3.20985	3.41283
												7.0181	0.629228		3.24181	3.46138
												7.06604	0.629228		3.35514	3.46138
												6.41058	0.593698		3.43977	3.43842
												5.66989	0.629058		3.48163	3.39507
												5.35189	0.594019		3.46051	3.42975
												5.33781	0.594019		3.51296	3.42975
												5.31352	0.579724		3.60511	3.46142
												5.11413	0.578569		3.68222	3.36562
[truncated: 33,681 more rows]

## Sheet: Fig. 6
Panel D
trial time (s)	faces mean (‰)	body parts mean (‰)	animals mean (‰)	fruits & vegatables mean (‰)	famillar objects mean (‰)	unfamilliar objects mean (‰)	phase scambled faces mean (‰)	spatially scrambled faces mean (‰)	faces sem (‰)	body parts sem (‰)	animals sem (‰)	fruits & vegatables sem (‰)	famillar objects sem (‰)	unfamilliar objects sem (‰)	phase scambled faces sem (‰)	spatially scrambled faces sem (‰)
0.2	-0.0277004	-0.0546682	-0.0541346	-0.0473455	-0.0330033	-0.0618886	0.032658	-0.100058	0.0606429	0.0651048	0.0620813	0.0563956	0.0640548	0.0628536	0.0640958	0.0588931
0.4	0.0191666	-0.0888803	-0.0964073	0.040407	0.0267552	-0.0458592	0.00924366	-0.0239844	0.0562053	0.0535703	0.0613811	0.0552623	0.0585004	0.059043	0.0590482	0.0520196
0.6	-0.0020205	0.0554128	-0.116837	-0.0405057	-0.0981224	0.0211763	0.0574783	0.0132327	0.0548711	0.0543003	0.0548456	0.0542426	0.0554309	0.0524831	0.0554722	0.0540273
0.8	-0.0151388	-0.114626	-0.0682777	-0.0149746	0.0317747	0.0736118	-0.0837669	0.0361133	0.0479146	0.0468407	0.0493925	0.0536649	0.0513168	0.0525584	0.0547903	0.0570253
1	0.00912889	-0.162322	0.0407132	-0.046147	-0.0263301	0.0629524	-0.0204146	-0.0524849	0.0498392	0.052234	0.050352	0.0524091	0.0484888	0.049938	0.0524118	0.0501942
1.2	-0.117993	0.0716835	-0.0194855	-0.00734053	-0.0747634	-0.0640119	-0.0331908	-0.0311524	0.0556281	0.0478864	0.0478676	0.0478067	0.0508473	0.0525672	0.04959	0.0534946
1.4	0.0634191	0.0471541	0.148097	-0.0304966	0.0927736	-0.0253494	-0.0488348	0.10247	0.0506873	0.0509989	0.0527032	0.0538538	0.0499496	0.0479464	0.0535885	0.0563979
1.6	-0.0595832	0.106337	0.0492003	0.108337	-0.0215977	-0.006917	-0.0178677	0.00928919	0.0537377	0.0564519	0.0510267	0.0524909	0.0519725	0.0500891	0.0546384	0.0509521
1.8	0.0809756	0.173545	0.0590567	-0.00791298	0.0485046	-0.0543518	0.0708046	0.00953413	0.0583961	0.0567822	0.0589878	0.0575039	0.0647454	0.0617392	0.0559021	0.0583032
2	0.049746	-0.0336357	0.0580748	0.0459788	0.0540089	0.100637	0.0338902	0.0370408	0.0607936	0.0614176	0.0641403	0.0560391	0.060638	0.0593363	0.0606826	0.0550362
2.2	0.039598	0.183445	0.094319	0.040035	0.0808133	0.0643684	0.127467	0.104168	0.0656199	0.0681035	0.0677811	0.0664876	0.0742401	0.0677936	0.076531	0.0674249
2.4	-0.0260312	0.168595	0.0411502	0.053978	0.192591	0.101228	0.155454	0.113543	0.0654	0.0696552	0.0744032	0.0762462	0.0707089	0.0769225	0.0739419	0.0693587
2.6	-0.0172531	0.126378	0.0107594	0.0267226	0.0438144	0.0366	0.0214214	0.20776	0.0731169	0.0757599	0.0804829	0.069891	0.0791382	0.0796023	0.0817823	0.0840338
2.8	-0.0354871	0.195344	-0.00825182	-0.0693269	0.18251	0.158734	0.140202	0.281823	0.0849918	0.0795891	0.0861254	0.0767356	0.0759512	0.0800347	0.0827474	0.0781642
3	-0.115521	0.210539	0.111099	0.0343479	0.0616472	0.0621732	0.103387	0.290045	0.081217	0.0815644	0.0875317	0.0863114	0.0814141	0.0853566	0.0884427	0.0816427
3.2	-0.19195	0.205053	0.112113	-0.0172014	0.102877	0.0700853	0.173775	0.330139	0.0922388	0.0802759	0.0923524	0.0876258	0.0872799	0.0796864	0.0908815	0.0860038
3.4	-0.383864	0.156607	0.0818906	-0.0365903	0.0126939	0.0790422	0.121438	0.124627	0.0959732	0.0872367	0.0944357	0.08896	0.0887207	0.096179	0.0913009	0.0932254
3.6	-0.495067	0.00216496	-0.115795	-0.0422813	0.0386094	0.0111019	0.0637609	0.369945	0.104792	0.096655	0.0940151	0.101668	0.0916329	0.0830529	0.102811	0.0982477
3.8	-0.656121	-0.00182647	-0.226264	-0.27371	-0.0953704	-0.0769669	0.113776	0.395213	0.110736	0.0936601	0.0971589	0.0948185	0.105518	0.0928211	0.0909421	0.0959755
4	-1.01095	-0.00808793	-0.389645	-0.408336	-0.205668	-0.175504	-0.0422849	0.355076	0.116269	0.103392	0.0980927	0.102397	0.107593	0.0968327	0.101366	0.0952591
4.2	-1.12084	-0.182602	-0.365223	-0.459227	-0.264077	-0.378435	-0.0159701	0.304224	0.117993	0.0993066	0.101658	0.107995	0.110944	0.104725	0.0925405	0.0993399
4.4	-1.35894	-0.111	-0.512545	-0.70514	-0.36828	-0.401743	0.0147788	0.324182	0.125637	0.100203	0.107998	0.1128	0.114243	0.101193	0.108422	0.0956134
4.6	-1.4049	-0.271554	-0.508113	-0.612183	-0.365122	-0.444179	-0.070218	0.379097	0.127021	0.102829	0.107669	0.105782	0.122459	0.106548	0.103695	0.101602
4.8	-1.66685	-0.299865	-0.455491	-0.917971	-0.328402	-0.569507	-0.171352	0.404665	0.125631	0.103295	0.10829	0.117605	0.11857	0.1079	0.116635	0.0982321
5	-1.68199	-0.408776	-0.52339	-0.852735	-0.47452	-0.481541	-0.186274	0.443545	0.120381	0.111383	0.113659	0.113615	0.118194	0.113079	0.116353	0.105853
5.2	-1.55941	-0.362552	-0.546639	-1.0988	-0.481552	-0.569816	-0.195125	0.354283	0.124916	0.113119	0.116205	0.118126	0.121384	0.113224	0.117784	0.103009
5.4	-1.64417	-0.442469	-0.611325	-1.10956	-0.463732	-0.598642	-0.0867547	0.389826	0.127926	0.110408	0.113287	0.119405	0.124138	0.10837	0.116218	0.100696
5.6	-1.65609	-0.32861	-0.612748	-1.09996	-0.461099	-0.431683	-0.23595	0.404973	0.1307	0.106362	0.107877	0.114607	0.12664	0.116691	0.120041	0.101795
5.8	-1.68419	-0.511226	-0.656013	-1.09532	-0.363688	-0.524491	-0.220955	0.339014	0.122789	0.118428	0.113919	0.127452	0.122541	0.108567	0.119922	0.106086
6	-1.55362	-0.489596	-0.60188	-1.27289	-0.552817	-0.560797	-0.190608	0.419764	0.129306	0.115326	0.117475	0.118541	0.116006	0.112706	0.125942	0.109796
6.2	-1.59792	-0.505458	-0.730838	-1.27366	-0.471002	-0.59673	-0.366374	0.3368	0.117255	0.108398	0.11986	0.115223	0.119306	0.110934	0.120573	0.104809
6.4	-1.72105	-0.464959	-0.835599	-1.19179	-0.570199	-0.630019	-0.360768	0.362234	0.120284	0.112039	0.116531	0.117311	0.125121	0.109298	0.123897	0.106321
6.6	-1.64249	-0.583612	-0.885142	-1.22272	-0.633491	-0.644538	-0.380822	0.370329	0.110429	0.111823	0.117853	0.122976	0.122446	0.111544	0.120138	0.112099
6.8	-1.7187	-0.564653	-0.85959	-1.28601	-0.791971	-0.693356	-0.417648	0.245164	0.120466	0.116629	0.116947	0.117254	0.120075	0.115687	0.117803	0.111967
7	-1.81665	-0.557976	-0.940852	-1.25844	-0.578463	-0.703461	-0.459581	0.273751	0.11632	0.108896	0.113717	0.119826	0.123011	0.105929	0.118303	0.107043
7.2	-1.70542	-0.656339	-0.983481	-1.36703	-0.703579	-0.821962	-0.463156	0.232864	0.114789	0.114074	0.11802	0.113437	0.121919	0.105643	0.126151	0.111741
7.4	-1.68343	-0.620939	-1.05843	-1.4995	-0.872688	-0.78177	-0.418569	0.233551	0.116235	0.114915	0.118545	0.118002	0.121462	0.111979	0.12009	0.114101
7.6	-1.85072	-0.723917	-0.9312	-1.54635	-0.736935	-0.931935	-0.502752	0.258734	0.105487	0.113982	0.121179	0.114331	0.123809	0.114096	0.122236	0.110877
7.8	-1.87483	-0.670983	-1.11908	-1.54657	-0.931728	-0.945686	-0.542624	0.366224	0.106541	0.11071	0.119316	0.116101	0.118823	0.12197	0.124175	0.10941
8	-1.86736	-0.661738	-1.13819	-1.53036	-0.92404	-0.854402	-0.478678	0.327427	0.101891	0.111357	0.121438	0.11217	0.127945	0.124008	0.115637	0.106085
8.2	-1.87104	-0.724399	-1.05656	-1.57312	-0.904316	-1.02146	-0.675485	0.31542	0.112286	0.112935	0.118709	0.114884	0.120274	0.122878	0.121942	0.104541
8.4	-2.02907	-0.736934	-0.948333	-1.58173	-0.935553	-0.927026	-0.55108	0.339791	0.107695	0.11919	0.112641	0.116144	0.120175	0.121954	0.114128	0.104834
8.6	-2.02782	-0.70689	-1.07791	-1.70825	-1.00197	-0.995191	-0.535092	0.290717	0.107027	0.114326	0.116483	0.117591	0.121922	0.118519	0.116869	0.105268
8.8	-1.94892	-0.837489	-0.992111	-1.62208	-1.05744	-0.915439	-0.483533	0.363571	0.106816	0.114076	0.119367	0.113482	0.125459	0.11758	0.118032	0.100572
9	-2.06263	-0.742393	-1.10261	-1.84038	-1.05576	-0.94757	-0.40328	0.383369	0.106246	0.119034	0.115648	0.11388	0.114987	0.116781	0.112659	0.103281
9.2	-2.09081	-0.776742	-1.04415	-1.74125	-0.99896	-0.966644	-0.533455	0.531453	0.111838	0.111367	0.114524	0.117305	0.117983	0.123583	0.118763	0.104825
9.4	-2.02218	-0.812313	-1.05778	-1.76257	-1.02406	-0.960581	-0.515823	0.372324	0.106831	0.11135	0.115762	0.106919	0.120521	0.115226	0.115984	0.100963
9.6	-2.00425	-0.936464	-1.16171	-1.80911	-0.891788	-0.98148	-0.579635	0.322981	0.116615	0.119198	0.114411	0.104816	0.123642	0.117649	0.111041	0.098588
9.8	-2.04304	-0.857422	-1.14914	-1.65741	-0.952561	-0.964933	-0.592337	0.403583	0.109942	0.112462	0.114098	0.114537	0.123758	0.122532	0.112829	0.103151
10	-2.06633	-0.669488	-1.19108	-1.75574	-0.887792	-1.00304	-0.458776	0.519564	0.11105	0.113619	0.11507	0.104306	0.123949	0.114838	0.105938	0.106005
10.2	-2.00015	-0.806114	-1.2707	-1.79147	-0.878979	-0.893371	-0.481665	0.478456	0.119368	0.107324	0.11733	0.104759	0.12233	0.122479	0.113583	0.102718
10.4	-1.97199	-0.806957	-1.22317	-1.75406	-0.968217	-1.01128	-0.500711	0.410449	0.112089	0.115886	0.12365	0.108756	0.125394	0.118098	0.114235	0.102232
10.6	-2.11519	-0.79048	-1.15916	-1.76388	-0.843101	-1.00273	-0.480823	0.511566	0.110233	0.116807	0.119292	0.12233	0.120125	0.119702	0.108091	0.105357
10.8	-2.0322	-0.842855	-1.20429	-1.68338	-0.880351	-1.0598	-0.568291	0.438374	0.109453	0.113741	0.119116	0.118461	0.12296	0.116584	0.109845	0.102795
11	-2.07417	-0.817498	-1.14651	-1.77374	-0.853783	-1.02608	-0.456213	0.486286	0.118687	0.113796	0.127781	0.11487	0.122507	0.120376	0.106713	0.106514
11.2	-2.17318	-0.787962	-1.18817	-1.72977	-0.723242	-0.963422	-0.516385	0.510114	0.115331	0.116607	0.119009	0.122414	0.130208	0.120654	0.107526	0.104056
11.4	-2.03533	-0.84016	-1.33292	-1.64214	-0.805009	-1.01904	-0.506314	0.565119	0.114223	0.11818	0.117591	0.122327	0.129873	0.127738	0.11204	0.104934
11.6	-1.99225	-0.832676	-1.18811	-1.78916	-0.823845	-1.09953	-0.5209	0.582119	0.111246	0.124083	0.110492	0.121075	0.126354	0.122524	0.109496	0.10552
11.8	-1.99543	-0.910196	-1.23855	-1.78011	-0.847566	-0.988234	-0.463781	0.451724	0.107537	0.119405	0.110762	0.127276	0.11879	0.130556	0.108424	0.104612
12	-2.11782	-0.756379	-1.31635	-1.7009	-0.822359	-1.06033	-0.604954	0.56939	0.115477	0.123947	0.121835	0.124293	0.131494	0.134398	0.118778	0.114965
12.2	-2.11358	-0.861601	-1.33469	-1.86596	-0.886273	-1.04281	-0.58629	0.506581	0.117972	0.124434	0.125462	0.126054	0.126676	0.129598	0.117649	0.105832
12.4	-2.11988	-0.85119	-1.30247	-1.73703	-0.846412	-1.0515	-0.563529	0.545695	0.116276	0.131711	0.117609	0.125422	0.127051	0.1294	0.110442	0.10714
12.6	-2.0873	-0.997151	-1.24414	-1.82296	-0.914174	-1.18426	-0.460008	0.444159	0.119302	0.128907	0.123455	0.122787	0.133412	0.136436	0.118306	0.108822
12.8	-2.12777	-0.82269	-1.32432	-1.85762	-0.876025	-1.09142	-0.530365	0.470569	0.122544	0.12449	0.125707	0.134247	0.132599	0.137109	0.118179	0.11242
13	-2.17321	-0.842225	-1.35579	-1.82249	-0.942348	-1.02651	-0.579656	0.555806	0.122591	0.125659	0.118406	0.127562	0.125776	0.143069	0.115844	0.112758
13.2	-2.10537	-0.81275	-1.29513	-1.80861	-1.04043	-0.973397	-0.48301	0.388012	0.123506	0.126153	0.120303	0.128254	0.127581	0.141893	0.118294	0.1187
13.4	-2.07547	-0.714005	-1.15512	-1.75506	-0.955722	-0.865196	-0.469496	0.43035	0.12336	0.128755	0.122286	0.135991	0.127432	0.141926	0.119242	0.112013
13.6	-2.07653	-0.763329	-1.19126	-1.67514	-0.878621	-0.789593	-0.576052	0.395326	0.120338	0.125648	0.128649	0.13419	0.131469	0.139821	0.117311	0.107571
13.8	-1.97901	-0.796356	-1.06818	-1.48746	-0.778144	-0.7926	-0.46604	0.306825	0.119388	0.120216	0.122474	0.121893	0.12945	0.13491	0.118805	0.112956
14	-1.85528	-0.61306	-0.986675	-1.46465	-0.664808	-0.792532	-0.497056	0.319961	0.11599	0.12947	0.121164	0.129304	0.128622	0.137496	0.120097	0.114838
14.2	-1.71096	-0.652575	-0.918405	-1.32012	-0.629524	-0.633694	-0.392417	0.317809	0.124058	0.124811	0.119108	0.126633	0.13446	0.132882	0.116731	0.12009
14.4	-1.71461	-0.552881	-0.87213	-1.40699	-0.478555	-0.664697	-0.373238	0.351265	0.122216	0.130825	0.123838	0.118596	0.131355	0.134646	0.117792	0.115781
14.6	-1.56572	-0.377747	-0.804914	-1.14343	-0.586902	-0.558557	-0.435742	0.386231	0.125778	0.131069	0.118645	0.125338	0.12546	0.13772	0.125993	0.11598
14.8	-1.46253	-0.440679	-0.802015	-1.07328	-0.401503	-0.515218	-0.427093	0.335026	0.130521	0.125389	0.126901	0.128456	0.126352	0.138575	0.128493	0.116661
15	-1.3308	-0.417032	-0.752665	-1.13034	-0.337953	-0.367668	-0.406868	0.294595	0.12948	0.136017	0.124962	0.121972	0.127136	0.13954	0.118857	0.125054
15.2	-1.37256	-0.461322	-0.66309	-1.16722	-0.295348	-0.622373	-0.301098	0.263455	0.125721	0.137758	0.11428	0.124572	0.128426	0.139902	0.124035	0.121489
15.4	-1.24779	-0.415616	-0.692766	-0.962214	-0.27814	-0.533619	-0.383849	0.360648	0.125087	0.135468	0.121517	0.123967	0.121821	0.144678	0.124267	0.12368
15.6	-1.15662	-0.455846	-0.712649	-1.09317	-0.293381	-0.514774	-0.292378	0.365435	0.124938	0.138612	0.114355	0.123019	0.11882	0.149486	0.127692	0.120451
15.8	-1.10886	-0.361612	-0.46241	-0.921729	-0.211017	-0.493431	-0.317828	0.383105	0.126075	0.140713	0.119247	0.133187	0.127576	0.145015	0.128846	0.128207
16	-1.00597	-0.361209	-0.517778	-0.827296	-0.274088	-0.488906	-0.123609	0.384289	0.133388	0.138032	0.12458	0.125077	0.122975	0.146748	0.127763	0.124442
16.2	-1.04582	-0.305871	-0.535425	-0.925391	-0.144513	-0.396378	-0.228268	0.403432	0.128354	0.141587	0.122252	0.12754	0.120938	0.139466	0.122381	0.130194
16.4	-1.09765	-0.288637	-0.543916	-0.831684	-0.223951	-0.386866	-0.117048	0.36663	0.130276	0.142041	0.122226	0.125294	0.128435	0.138251	0.124221	0.128866
16.6	-0.931663	-0.157043	-0.616816	-0.809208	-0.0597891	-0.320914	-0.0700542	0.344447	0.133608	0.13747	0.133017	0.122402	0.118593	0.142937	0.119949	0.129867
16.8	-0.848389	-0.25092	-0.575754	-0.787097	-0.188503	-0.281234	-0.0375196	0.405996	0.129121	0.140517	0.129735	0.117963	0.121224	0.135969	0.122804	0.120789
17	-0.875669	-0.135928	-0.522726	-0.823465	-0.0287112	-0.315352	-0.00277517	0.417419	0.127435	0.1374	0.123185	0.117381	0.130258	0.14111	0.127961	0.126308
17.2	-0.799172	-0.201085	-0.464956	-0.823146	-0.0399839	-0.267613	-0.057127	0.455832	0.132094	0.132795	0.132821	0.118883	0.121454	0.141119	0.123239	0.127009
17.4	-0.838628	0.0176295	-0.498711	-0.743424	-0.079165	-0.236571	0.0220139	0.469755	0.130289	0.134201	0.124101	0.121168	0.118332	0.130547	0.119899	0.132323
17.6	-0.85896	-0.00618031	-0.547055	-0.82095	-0.0630277	-0.176485	-0.0341374	0.506067	0.13618	0.132984	0.126984	0.121013	0.120326	0.138851	0.123974	0.136015
17.8	-0.746163	-0.0525168	-0.426805	-0.704895	0.0227078	-0.166741	0.0350553	0.436829	0.133305	0.130701	0.128036	0.114269	0.121288	0.137015	0.120005	0.135687
18	-0.787498	0.0730652	-0.306451	-0.644222	0.0768407	-0.0644995	0.0492968	0.460812	0.134146	0.125408	0.12385	0.114501	0.123103	0.126037	0.125542	0.133339
18.2	-0.555667	-0.0501132	-0.436178	-0.673177	0.20842	-0.0775103	0.127128	0.395064	0.135869	0.131349	0.124027	0.121409	0.120276	0.119972	0.126135	0.13593
18.4	-0.661482	0.112275	-0.256316	-0.672977	0.171855	-0.0311847	0.0851973	0.451251	0.136641	0.135497	0.123332	0.112362	0.111563	0.126543	0.13206	0.1375
18.6	-0.618784	0.0982885	-0.223046	-0.686462	0.0728828	0.00904879	0.1263	0.41966	0.133381	0.135318	0.120305	0.112043	0.114255	0.124922	0.12408	0.130722
18.8	-0.58258	0.0979174	-0.254267	-0.523908	0.19599	0.0279663	0.103778	0.410691	0.119024	0.140859	0.12412	0.115201	0.113982	0.120082	0.131107	0.129398
19	-0.673657	0.18202	-0.297217	-0.591415	0.201709	0.000743723	0.185889	0.450347	0.12467	0.132458	0.120435	0.112396	0.120132	0.119638	0.127081	0.125677
19.2	-0.605487	0.192882	-0.169104	-0.428189	0.0864956	0.192788	0.273177	0.556205	0.127909	0.133129	0.121639	0.108859	0.12131	0.123482	0.127805	0.124256
19.4	-0.524543	0.0619414	-0.239294	-0.50964	0.224918	0.136156	0.206567	0.456588	0.137051	0.1238	0.129066	0.113433	0.118699	0.121906	0.122195	0.125462
19.6	-0.488397	0.10268	-0.162753	-0.385898	0.208292	0.117474	0.170202	0.490261	0.135752	0.12788	0.125054	0.106999	0.125392	0.125788	0.124684	0.123535
19.8	-0.626865	0.131979	-0.1892	-0.503537	0.177953	-0.0124699	0.151721	0.327683	0.134195	0.127762	0.125758	0.115441	0.118093	0.12094	0.124603	0.126751
20	-0.531793	0.0711279	-0.148279	-0.407326	0.187158	0.0360719	0.225032	0.379463	0.135132	0.129956	0.12796	0.121138	0.119069	0.126009	0.12238	0.124684

## Sheet: Fig. S9G
Panel G
trial time (s)	faces mean (‰)	body parts mean (‰)	animals mean (‰)	fruits & vegatables mean (‰)	famillar objects mean (‰)	unfamilliar objects mean (‰)	phase scambled faces mean (‰)	spatially scrambled faces mean (‰)	faces sem (‰)	body parts sem (‰)	animals sem (‰)	fruits & vegatables sem (‰)	famillar objects sem (‰)	unfamilliar objects sem (‰)	phase scambled faces sem (‰)	spatially scrambled faces sem (‰)
0.2	-0.188831	-0.167895	-0.0645437	-0.0612253	-0.239006	-0.0854492	-0.135377	-0.0435877	0.0958555	0.0980704	0.101729	0.112469	0.100105	0.104446	0.093632	0.102699
0.4	-0.0820198	-0.232894	-0.13371	-0.121725	-0.184593	0.041026	-0.0659779	0.125011	0.0842272	0.0946879	0.082821	0.0855973	0.0848832	0.0925023	0.087111	0.100313
0.6	-0.130755	-0.0896246	-0.0654955	0.00246769	-0.111853	-0.000733576	-0.100358	-0.044766	0.0688218	0.0799736	0.0782858	0.0856807	0.0772975	0.0810383	0.0796811	0.0839679
0.8	-0.0772721	-0.162328	0.103846	0.0438854	-0.124473	-0.0771905	-0.0539475	-0.0137511	0.0670508	0.0802155	0.0564364	0.069637	0.0624847	0.0651337	0.0576841	0.0667417
1	-0.0202196	0.0414585	-0.0664597	0.0494691	-0.105349	-0.0294118	0.0461819	0.00575155	0.0625498	0.0627455	0.0607359	0.0668125	0.0637898	0.0624971	0.0585765	0.0638429
1.2	0.0461394	0.0261728	0.0210189	0.0204438	0.106782	-0.00673278	0.0613883	-0.0236578	0.0603967	0.0624601	0.0663991	0.0652228	0.0620083	0.0681288	0.0657798	0.0659733
1.4	0.0868632	0.111842	-0.0101626	0.00600756	0.157868	-0.0176232	0.0529151	-0.00946077	0.0625222	0.0683532	0.0659432	0.0759231	0.0729388	0.068288	0.0637248	0.0695479
1.6	0.151594	0.136243	0.0210766	0.0386007	0.18758	0.0562944	0.0732265	0.0124694	0.0742118	0.0721318	0.0656261	0.0772903	0.0702565	0.0810606	0.0727442	0.0779074
1.8	0.168286	0.1459	0.157361	-0.0353904	0.189147	0.120787	0.13741	0.0206877	0.0812188	0.0889522	0.0836129	0.102444	0.0821953	0.0963048	0.0848302	0.113648
2	0.0462148	0.191126	0.0370694	0.0574662	0.123898	-0.000966046	-0.0154626	-0.0286962	0.0921668	0.112004	0.0905423	0.105302	0.0942386	0.104037	0.0991861	0.106049
2.2	0.0012748	0.139	-0.0954492	0.00335174	0.0994895	0.15665	0.23848	0.128718	0.124891	0.11846	0.116928	0.124795	0.117997	0.133413	0.123789	0.135165
2.4	0.0554091	0.107018	-0.0870343	0.0736183	0.279166	0.187782	0.226729	0.0981336	0.120771	0.139465	0.119939	0.14799	0.126498	0.126456	0.132738	0.15251
2.6	0.00470474	0.186823	-0.0645749	-0.040288	0.244223	0.0231425	0.173192	0.0318525	0.13164	0.154913	0.150456	0.152723	0.137762	0.139851	0.151135	0.16845
2.8	-0.0689428	0.293512	-0.259364	0.0398246	0.187553	0.0835341	0.153105	0.0272179	0.139981	0.171344	0.150063	0.178174	0.150548	0.157042	0.174457	0.18259
3	-0.249517	0.300337	-0.174064	-0.12474	0.151993	0.0399691	0.152819	0.0014286	0.136844	0.18852	0.166433	0.186813	0.158134	0.169454	0.176255	0.190272
3.2	-0.489146	0.306625	-0.148263	-0.274188	0.0400787	-0.000630359	-0.0515007	-0.00999382	0.146151	0.197696	0.190039	0.196351	0.166412	0.17592	0.190484	0.202418
3.4	-0.827414	0.0890146	-0.311967	-0.455233	-0.23677	-0.27546	-0.0731695	-0.0952793	0.168371	0.206914	0.206636	0.210827	0.176591	0.187201	0.197311	0.213018
3.6	-1.5268	0.111232	-0.500477	-0.762819	-0.435422	-0.514841	-0.229364	-0.0242321	0.173024	0.223858	0.207541	0.227764	0.178023	0.202954	0.21318	0.211607
3.8	-2.18835	-0.110883	-0.790291	-1.13957	-0.692076	-0.979809	-0.0978044	-0.226957	0.193948	0.23445	0.212446	0.238747	0.182342	0.200914	0.216498	0.216315
4	-2.83171	-0.321276	-1.04326	-1.50569	-1.13224	-1.19161	-0.429603	-0.383237	0.210718	0.255351	0.232377	0.256533	0.194024	0.214733	0.232922	0.229908
4.2	-3.68455	-0.47063	-1.19888	-1.71469	-1.5154	-1.39851	-0.677653	-0.561004	0.230003	0.256752	0.231941	0.278993	0.206742	0.215656	0.231136	0.221584
4.4	-4.22767	-0.785573	-1.50419	-2.21742	-1.8054	-1.88073	-0.777647	-0.780296	0.227079	0.265721	0.237618	0.28073	0.228362	0.238468	0.255862	0.244085
4.6	-4.9062	-0.91637	-1.73928	-2.63548	-2.31632	-1.90028	-0.902386	-0.809863	0.253782	0.285963	0.245552	0.316307	0.234005	0.232986	0.259901	0.243285
4.8	-5.23067	-1.14598	-1.97343	-2.94592	-2.63664	-2.24972	-1.12546	-0.874237	0.267523	0.290856	0.263299	0.322251	0.250247	0.249792	0.284404	0.265311
5	-5.73135	-1.2822	-2.26634	-3.29078	-2.80783	-2.4268	-1.24724	-0.795952	0.27325	0.316077	0.268263	0.328306	0.251193	0.254359	0.283229	0.267006
5.2	-5.92738	-1.46373	-2.36534	-3.46356	-3.24486	-2.76748	-1.43011	-0.924971	0.280943	0.316375	0.289014	0.3448	0.265585	0.262346	0.289786	0.279903
5.4	-6.07747	-1.66823	-2.57624	-3.62573	-3.31149	-2.93548	-1.57302	-1.00929	0.294091	0.330202	0.2962	0.362442	0.279876	0.274888	0.289717	0.281387
5.6	-6.23732	-1.69111	-2.66187	-3.864	-3.27536	-3.10352	-1.72923	-1.075	0.308573	0.361375	0.303402	0.361965	0.279389	0.276738	0.30118	0.302817
5.8	-6.34387	-1.88793	-2.71982	-3.92898	-3.51515	-3.17001	-1.74614	-1.23608	0.299988	0.359742	0.32138	0.367511	0.29069	0.295158	0.30287	0.297805
6	-6.46706	-1.87837	-2.93038	-4.07767	-3.5444	-3.30923	-1.78261	-1.22261	0.319005	0.359705	0.319384	0.362486	0.29159	0.311259	0.305332	0.308269
6.2	-6.48379	-1.95512	-3.07269	-4.2696	-3.69767	-3.40784	-1.84044	-1.24229	0.306062	0.366965	0.334327	0.368242	0.308032	0.317605	0.32132	0.314431
6.4	-6.58727	-2.28255	-3.03425	-4.33167	-3.66779	-3.56544	-1.97695	-1.29274	0.312948	0.375978	0.324853	0.382596	0.303395	0.311412	0.325092	0.323547
6.6	-6.6288	-2.23537	-3.06009	-4.39561	-3.85543	-3.73524	-1.93893	-1.21187	0.328126	0.373934	0.335671	0.385539	0.314023	0.321917	0.316177	0.329132
6.8	-6.69037	-2.38816	-3.07408	-4.27682	-3.88322	-3.83394	-1.98249	-1.27111	0.328788	0.385733	0.343783	0.384378	0.311967	0.338271	0.33215	0.333271
7	-6.9049	-2.42406	-3.15791	-4.45662	-4.02437	-4.00666	-2.00115	-1.23837	0.33538	0.378263	0.335056	0.399745	0.32067	0.335331	0.323923	0.334943
7.2	-6.86495	-2.59566	-3.11874	-4.48587	-4.11805	-4.17195	-2.16863	-1.25583	0.340298	0.390033	0.337273	0.406201	0.328848	0.339871	0.330663	0.34732
7.4	-7.0187	-2.62644	-3.29749	-4.70724	-4.13483	-4.23875	-2.14188	-1.27133	0.353784	0.385255	0.332064	0.408012	0.325202	0.353367	0.337459	0.345921
7.6	-7.03195	-2.71828	-3.24285	-4.57988	-4.1239	-4.29676	-2.29295	-1.34975	0.3439	0.395799	0.334795	0.422737	0.342415	0.351063	0.335785	0.362907
7.8	-7.22449	-2.66147	-3.21487	-4.70306	-4.15785	-4.36136	-2.35093	-1.24519	0.347033	0.385996	0.341954	0.416849	0.334561	0.36566	0.338674	0.349788
8	-7.36413	-2.69357	-3.34474	-4.77117	-4.21715	-4.39161	-2.36692	-1.25105	0.361961	0.387186	0.336913	0.428268	0.343611	0.36444	0.336264	0.366891
8.2	-7.37584	-2.83217	-3.31298	-4.7356	-4.50477	-4.49618	-2.53927	-1.0585	0.364126	0.38875	0.353838	0.427968	0.340956	0.375812	0.343298	0.356864
8.4	-7.3855	-2.78397	-3.29753	-4.7802	-4.401	-4.34607	-2.59391	-1.27064	0.37922	0.392102	0.343853	0.431564	0.33677	0.377284	0.340156	0.366047
8.6	-7.46381	-2.86863	-3.50121	-4.96908	-4.56722	-4.48854	-2.45575	-1.29119	0.373091	0.398239	0.358894	0.434919	0.336964	0.379541	0.33583	0.373081
8.8	-7.54816	-2.84247	-3.58337	-4.86317	-4.62151	-4.54483	-2.63541	-1.33312	0.389931	0.402872	0.355294	0.448764	0.344095	0.387478	0.33582	0.371812
9	-7.61011	-2.78085	-3.68821	-4.90071	-4.62722	-4.49727	-2.60061	-1.3234	0.377065	0.403889	0.36391	0.445677	0.341474	0.394495	0.332213	0.370496
9.2	-7.80034	-2.78678	-3.60888	-4.97282	-4.56677	-4.48132	-2.53578	-1.38499	0.385556	0.406716	0.349808	0.451903	0.345988	0.39291	0.334846	0.374999
9.4	-7.8074	-2.83894	-3.69423	-4.90218	-4.60693	-4.5135	-2.56416	-1.27745	0.396656	0.397557	0.346926	0.442356	0.34441	0.39934	0.341477	0.373636
9.6	-7.84623	-2.7428	-3.78029	-4.98069	-4.65527	-4.51279	-2.62625	-1.48639	0.410189	0.404854	0.355942	0.457381	0.351816	0.402971	0.332831	0.383734
9.8	-7.97629	-2.79313	-3.81897	-4.91223	-4.65726	-4.51667	-2.38868	-1.42112	0.408937	0.417436	0.362782	0.456334	0.343907	0.411202	0.33367	0.392963
10	-7.85536	-2.83915	-3.79422	-4.84107	-4.63256	-4.42301	-2.51573	-1.52385	0.416011	0.411143	0.368048	0.457443	0.337256	0.416499	0.335773	0.393219
10.2	-7.79057	-2.90969	-3.72172	-4.91963	-4.61682	-4.49261	-2.49402	-1.49176	0.42718	0.410383	0.380733	0.447733	0.352082	0.41973	0.338226	0.392686
10.4	-7.88178	-2.86547	-3.76102	-5.06145	-4.70522	-4.37063	-2.35307	-1.51596	0.430646	0.4066	0.382768	0.458554	0.351006	0.40339	0.343822	0.395675
10.6	-7.76509	-2.95092	-4.04498	-5.15186	-4.54937	-4.48433	-2.45436	-1.42878	0.421126	0.418978	0.383832	0.458636	0.348241	0.417045	0.341903	0.399986
10.8	-7.80979	-2.88325	-4.0643	-5.15185	-4.58136	-4.47628	-2.40794	-1.43034	0.433969	0.419457	0.37858	0.472807	0.353961	0.419959	0.351813	0.403938
11	-7.86354	-2.92125	-4.02505	-5.27477	-4.5612	-4.54728	-2.4137	-1.51203	0.422778	0.429716	0.386153	0.477664	0.359479	0.412752	0.349335	0.410213
11.2	-7.81145	-3.01399	-4.18079	-5.22762	-4.45872	-4.46057	-2.33384	-1.46442	0.426873	0.426269	0.403375	0.480606	0.350701	0.411433	0.358187	0.409717
11.4	-7.77501	-3.06356	-4.1391	-5.28584	-4.40491	-4.44258	-2.35458	-1.43206	0.418343	0.425113	0.404211	0.468032	0.367861	0.411105	0.365153	0.41316
11.6	-7.7509	-3.05345	-4.18602	-5.45419	-4.48562	-4.35395	-2.36892	-1.50918	0.420034	0.419751	0.39743	0.482943	0.367217	0.413795	0.380685	0.419122
11.8	-7.82132	-2.85477	-4.12064	-5.36538	-4.55892	-4.32946	-2.39025	-1.52923	0.413511	0.416309	0.406584	0.476254	0.365053	0.413695	0.389319	0.420155
12	-7.71822	-2.80205	-4.20378	-5.3732	-4.5564	-4.19553	-2.38431	-1.34876	0.411398	0.4113	0.409199	0.470648	0.377497	0.398111	0.381148	0.417567
12.2	-7.69952	-2.73603	-4.42326	-5.47418	-4.59514	-4.19547	-2.36429	-1.43457	0.429821	0.417207	0.408152	0.484107	0.368233	0.407592	0.390085	0.411092
12.4	-7.6775	-2.83395	-4.3907	-5.35296	-4.48741	-4.24078	-2.36363	-1.3401	0.421351	0.411064	0.417999	0.468653	0.373247	0.403125	0.393378	0.410118
12.6	-7.62818	-2.65233	-4.37684	-5.51409	-4.50131	-4.2223	-2.4525	-1.32784	0.429234	0.410677	0.414278	0.48012	0.390814	0.388607	0.403876	0.411462
12.8	-7.53884	-2.71427	-4.32321	-5.5921	-4.54356	-4.239	-2.34938	-1.10919	0.428136	0.404487	0.42138	0.466539	0.39059	0.401415	0.39555	0.41055
13	-7.54562	-2.66137	-4.26622	-5.5989	-4.38666	-4.1439	-2.36586	-1.24826	0.443932	0.405168	0.424071	0.478441	0.394742	0.400322	0.391113	0.409281
13.2	-7.33968	-2.55424	-4.27724	-5.61057	-4.25013	-4.1238	-2.3471	-1.02088	0.438494	0.410507	0.429674	0.470188	0.406569	0.397627	0.394017	0.393034
13.4	-7.31537	-2.4629	-4.14293	-5.39085	-4.13661	-4.07284	-2.23196	-1.21103	0.444675	0.413273	0.422572	0.47934	0.400565	0.41055	0.382787	0.407447
13.6	-7.00854	-2.33065	-4.10882	-5.28662	-3.95947	-4.04871	-2.18342	-1.06162	0.449699	0.409534	0.419805	0.468892	0.413893	0.408057	0.37288	0.399588
13.8	-6.8739	-2.13027	-3.86317	-5.05882	-3.75444	-3.77981	-1.95415	-0.88938	0.438382	0.425707	0.420103	0.473134	0.400772	0.406473	0.37867	0.383253
14	-6.47049	-1.8001	-3.50837	-4.84795	-3.54516	-3.63522	-1.92049	-0.794337	0.432223	0.431687	0.420462	0.471327	0.409616	0.409912	0.368619	0.386936
14.2	-6.15118	-1.64554	-3.45615	-4.65029	-3.22188	-3.41653	-1.74991	-0.620137	0.426365	0.425735	0.418012	0.472828	0.408814	0.395833	0.374999	0.389213
14.4	-5.70319	-1.41273	-3.2968	-4.40857	-3.05116	-3.14884	-1.69859	-0.498368	0.432235	0.421726	0.415673	0.471482	0.40403	0.413573	0.372937	0.389438
14.6	-5.51444	-1.22423	-2.98803	-4.12409	-2.86424	-2.9846	-1.60429	-0.348556	0.436836	0.42727	0.419814	0.472534	0.404581	0.410169	0.365652	0.379364
14.8	-5.27748	-1.14856	-2.76635	-3.85934	-2.63668	-2.70669	-1.3873	-0.218821	0.429032	0.428286	0.420714	0.468548	0.406755	0.409702	0.35404	0.390045
15	-4.9215	-0.9905	-2.74305	-3.63656	-2.58495	-2.69537	-1.48531	-0.165167	0.427566	0.421365	0.421885	0.46902	0.403921	0.409511	0.357393	0.388396
15.2	-4.75933	-1.04887	-2.54038	-3.35293	-2.41152	-2.44441	-1.41588	0.0395716	0.416397	0.429925	0.422305	0.46618	0.406543	0.42233	0.355204	0.389349
15.4	-4.60688	-0.819726	-2.3867	-3.18592	-2.22847	-2.26806	-1.30522	-0.124572	0.412722	0.423863	0.422116	0.482118	0.407104	0.424517	0.350828	0.383879
15.6	-4.40853	-0.754072	-2.37052	-3.03027	-2.06404	-2.15104	-1.22657	-0.0184609	0.419844	0.436121	0.421505	0.469315	0.412291	0.407268	0.35314	0.390974
15.8	-4.16295	-0.759316	-2.31444	-2.77085	-2.04174	-2.04152	-1.1807	0.230473	0.412555	0.431965	0.417857	0.46958	0.402428	0.398573	0.355003	0.399602
16	-4.01711	-0.768967	-1.90365	-2.64474	-1.98411	-1.86036	-1.05344	0.248664	0.424949	0.430926	0.431841	0.464998	0.421918	0.413775	0.360368	0.397356
16.2	-3.68592	-0.606385	-1.91195	-2.41734	-1.82962	-1.73755	-0.959253	0.26285	0.422291	0.433633	0.429134	0.475688	0.408927	0.411316	0.345806	0.409315
16.4	-3.37168	-0.698064	-1.6914	-2.30358	-1.71745	-1.78005	-1.00937	0.282798	0.419806	0.443174	0.437501	0.464877	0.412131	0.405704	0.364108	0.377511
16.6	-3.29741	-0.44192	-1.70662	-2.01256	-1.63788	-1.72381	-0.896557	0.286931	0.420076	0.434667	0.437116	0.463154	0.403396	0.403738	0.363383	0.4007
16.8	-3.21768	-0.503911	-1.48915	-1.87575	-1.553	-1.66416	-0.852658	0.205466	0.417472	0.43652	0.442537	0.463091	0.416992	0.406724	0.360283	0.396823
17	-2.89959	-0.457347	-1.42171	-1.81502	-1.41151	-1.46571	-0.851585	0.23761	0.425739	0.442978	0.437318	0.473291	0.414091	0.406539	0.368651	0.384182
17.2	-2.83114	-0.4034	-1.32443	-1.52881	-1.44185	-1.38002	-0.716015	0.233587	0.426471	0.430483	0.444847	0.454192	0.418625	0.409229	0.369911	0.38561
17.4	-2.7923	-0.611366	-1.24254	-1.39302	-1.4233	-1.28611	-0.733533	0.34337	0.428863	0.433516	0.432849	0.465576	0.415924	0.406545	0.369541	0.3908
17.6	-2.47492	-0.465162	-1.10199	-1.33864	-1.34313	-1.25932	-0.602578	0.347688	0.428394	0.431396	0.434763	0.463766	0.411277	0.397119	0.375992	0.396825
17.8	-2.42992	-0.523817	-1.03177	-1.26385	-1.07845	-1.09304	-0.526651	0.318305	0.419182	0.425982	0.43611	0.472678	0.422231	0.400429	0.365852	0.392467
18	-2.30612	-0.464038	-0.991712	-1.07229	-1.08611	-1.04909	-0.510376	0.312454	0.426812	0.440173	0.449058	0.465437	0.421322	0.39467	0.380804	0.395074
18.2	-2.08065	-0.388695	-0.77731	-0.958182	-0.907339	-0.947971	-0.391894	0.296451	0.419261	0.437216	0.431592	0.461192	0.418206	0.403014	0.384647	0.394654
18.4	-2.19402	-0.326597	-0.899048	-0.851967	-0.859314	-0.955598	-0.471905	0.170126	0.418367	0.438193	0.44849	0.463465	0.412002	0.404545	0.390339	0.387711
18.6	-1.96789	-0.302234	-0.797177	-0.701205	-0.921349	-0.868296	-0.397861	0.234155	0.4245	0.433206	0.442277	0.472477	0.431339	0.402329	0.383838	0.397796
18.8	-2.01811	-0.171132	-0.812123	-0.718818	-0.893181	-0.84573	-0.437473	0.241479	0.411213	0.439148	0.443755	0.461654	0.412633	0.414975	0.380825	0.401924
19	-2.01581	-0.159683	-0.684093	-0.462185	-0.752335	-0.762462	-0.250215	0.436818	0.429341	0.432277	0.439398	0.46738	0.416944	0.41857	0.383455	0.399058
19.2	-1.88751	-0.0963192	-0.684079	-0.584665	-0.617139	-0.746381	-0.303885	0.533851	0.418166	0.438375	0.437163	0.469851	0.422759	0.412761	0.387098	0.399904
19.4	-1.87991	-0.0705517	-0.746618	-0.573448	-0.662992	-0.716948	-0.307879	0.463589	0.427776	0.437536	0.444131	0.469418	0.424164	0.420336	0.383675	0.40026
19.6	-1.69258	0.0772238	-0.750281	-0.439765	-0.597016	-0.598194	-0.263755	0.478213	0.41545	0.42995	0.445366	0.469787	0.426621	0.429435	0.392993	0.391879
19.8	-1.55351	0.0768402	-0.613556	-0.38315	-0.601338	-0.673446	-0.215132	0.340028	0.420091	0.443256	0.442493	0.460276	0.424872	0.417229	0.38445	0.389177
20	-1.60018	0.0806391	-0.649466	-0.30935	-0.468136	-0.45673	-0.133386	0.26486	0.406481	0.431053	0.445341	0.449985	0.43221	0.415279	0.38951	0.39317

## Sheet: Fig. S9L
Panel L
trial time (s)	faces mean (‰)	body parts mean (‰)	animals mean (‰)	fruits & vegatables mean (‰)	famillar objects mean (‰)	unfamilliar objects mean (‰)	phase scambled faces mean (‰)	spatially scrambled faces mean (‰)	faces sem (‰)	body parts sem (‰)	animals sem (‰)	fruits & vegatables sem (‰)	famillar objects sem (‰)	unfamilliar objects sem (‰)	phase scambled faces sem (‰)	spatially scrambled faces sem (‰)
0.2	-0.0418476	-0.0244815	0.1173	-0.0539111	0.00681083	0.0289373	-0.0449624	-0.145896	0.0669692	0.0620268	0.0666836	0.0622885	0.0638855	0.0654287	0.0626493	0.0677944
0.4	-0.0603238	-0.0387911	0.0211036	-0.0284879	-0.043736	0.0222851	0.029096	-0.0685337	0.0586067	0.0592974	0.0597413	0.0575603	0.0563355	0.0557313	0.0582929	0.0532068
0.6	-0.00143078	-0.0698205	-0.0667044	-0.00932548	-0.0319277	-0.0114892	0.0424295	-0.0689583	0.0536341	0.0524206	0.0487242	0.0523122	0.0546056	0.0534772	0.0512743	0.0526622
0.8	0.149856	0.0319122	-0.0110924	-0.00812044	0.0509029	0.05203	-0.125711	-0.00325877	0.0483204	0.0463682	0.0499177	0.0475802	0.0453575	0.0503726	0.0454421	0.0450052
1	0.011731	-0.00802997	-0.00536718	-0.0211605	0.0177303	-0.00854258	0.051228	-0.0220881	0.0455687	0.0468423	0.0457418	0.0466556	0.0451809	0.0454935	0.0443946	0.0489925
1.2	0.0139346	-0.0120443	0.0571631	-0.0140155	0.0135802	0.0108798	-0.00230372	-0.0208565	0.0499433	0.0476613	0.0480443	0.0468019	0.0465487	0.0458295	0.0457748	0.0440231
1.4	0.0233771	0.0321889	-0.0414464	0.0815858	0.0264617	0.0156606	-0.0324733	0.0524446	0.0458465	0.0439679	0.0487722	0.0457418	0.0487081	0.0485106	0.0483888	0.0470507
1.6	-0.00442557	0.0265993	-0.0803335	0.0232583	0.0310734	-0.0526129	-0.0255133	0.0795633	0.054444	0.0524557	0.0545342	0.0534917	0.0488009	0.0547357	0.0537651	0.0507215
1.8	-0.0434454	0.0366843	0.0097713	0.0238292	-0.0316324	-0.109377	0.100752	0.0899099	0.0573382	0.0593969	0.0569809	0.0557555	0.0610718	0.0602932	0.0553012	0.0595105
2	-0.0474254	0.0257824	-0.000394547	0.00634753	-0.0392631	0.0522293	0.007459	0.107674	0.0673306	0.0633017	0.0626557	0.0675918	0.067127	0.0619499	0.0647924	0.0628853
2.2	-0.097883	0.08713	0.118832	-0.0230363	-0.102236	-0.0512484	0.097683	0.153784	0.0824338	0.0742245	0.0739125	0.0792593	0.0772701	0.0714421	0.0786136	0.0764635
2.4	-0.0718557	0.0941584	-0.0178548	0.0132229	0.000915752	-0.00955908	0.105198	0.0997454	0.0858127	0.075439	0.0732512	0.0823234	0.0756653	0.0777448	0.0803441	0.0792808
2.6	-0.106248	0.0934795	0.0502094	0.00761539	-0.111139	-0.0752289	0.0847295	0.169248	0.0983993	0.0833165	0.082802	0.0987988	0.0881367	0.076339	0.0864866	0.0853434
2.8	-0.215989	0.0811321	-0.0501371	0.0576289	-0.0943498	0.0317851	0.168589	0.245281	0.101763	0.0850757	0.0935499	0.0975305	0.0907162	0.0865286	0.102205	0.0945454
3	-0.174636	0.050707	0.0486711	-0.0428917	-0.15719	-0.0336079	0.0691938	0.245265	0.113611	0.0934852	0.100533	0.104393	0.103643	0.0926481	0.102733	0.109095
3.2	-0.249574	0.0951494	-0.047243	-0.017359	-0.160992	0.00659138	0.0792496	0.161567	0.120606	0.102297	0.106251	0.113073	0.110393	0.100063	0.103467	0.105803
3.4	-0.317062	0.144029	-0.029857	-0.120907	-0.091166	-0.098151	0.0516612	0.217884	0.124484	0.100308	0.108902	0.117842	0.118656	0.105372	0.109366	0.10958
3.6	-0.417911	0.0252233	-0.00581624	-0.106444	-0.190417	-0.0658157	0.000916557	0.166899	0.121475	0.109734	0.112338	0.122642	0.123475	0.111428	0.118721	0.117398
3.8	-0.584134	-0.0622718	-0.0491533	-0.265524	-0.319974	-0.130298	0.0824723	0.251902	0.125208	0.116666	0.116779	0.132186	0.127346	0.121631	0.121009	0.119026
4	-0.851204	-0.00421003	-0.0666126	-0.442928	-0.389794	-0.315401	-0.00245424	0.192871	0.13159	0.125062	0.126021	0.127753	0.134462	0.121569	0.127032	0.128674
4.2	-1.06911	-0.0575548	-0.235835	-0.345543	-0.497874	-0.346049	-0.20103	0.0871704	0.142739	0.126026	0.130163	0.136696	0.141088	0.132623	0.129835	0.131518
4.4	-1.23319	-0.15923	-0.275777	-0.561346	-0.642671	-0.534631	-0.213924	0.126884	0.137079	0.123752	0.130582	0.139164	0.143219	0.143645	0.133812	0.13552
4.6	-1.55079	-0.247068	-0.442798	-0.612263	-0.761642	-0.607864	-0.232712	-0.00672088	0.1411	0.139812	0.129245	0.148428	0.153018	0.142201	0.136282	0.137924
4.8	-1.74925	-0.291678	-0.463152	-0.772029	-0.764539	-0.622903	-0.323645	0.0078127	0.147804	0.139604	0.14132	0.150339	0.150103	0.14661	0.148117	0.144783
5	-1.88995	-0.370004	-0.549177	-0.789491	-0.780273	-0.655396	-0.273566	-0.0324264	0.145762	0.138369	0.142776	0.159786	0.153846	0.155598	0.142711	0.144042
5.2	-2.03734	-0.464295	-0.551796	-0.946964	-0.942961	-0.796801	-0.387992	-0.0462886	0.155924	0.150498	0.143675	0.159925	0.161312	0.157658	0.148398	0.142694
5.4	-2.15851	-0.513663	-0.551127	-0.955991	-1.03644	-0.836149	-0.450378	-0.116589	0.15599	0.146968	0.14806	0.157435	0.161971	0.154147	0.153255	0.137593
5.6	-2.14702	-0.443363	-0.721686	-1.08602	-0.978118	-0.794085	-0.368593	-0.20548	0.160173	0.147132	0.144952	0.16035	0.158957	0.160325	0.151679	0.148829
5.8	-2.25919	-0.496825	-0.75876	-1.17029	-1.08578	-0.880338	-0.460666	-0.25242	0.163909	0.153396	0.144489	0.16439	0.162599	0.160752	0.152865	0.148403
6	-2.37383	-0.520195	-0.826265	-1.02838	-1.07261	-0.958758	-0.54274	-0.239066	0.162982	0.151687	0.149922	0.168776	0.162927	0.165234	0.163041	0.149908
6.2	-2.32994	-0.568942	-0.894104	-1.13718	-1.0656	-0.979038	-0.547011	-0.211803	0.163845	0.158806	0.149303	0.166927	0.154894	0.163857	0.160007	0.158081
6.4	-2.47775	-0.58009	-0.944609	-1.1356	-1.13794	-0.914645	-0.559247	-0.444141	0.164279	0.153605	0.152055	0.169926	0.161042	0.167396	0.161361	0.147311
6.6	-2.48557	-0.60965	-0.98958	-1.18139	-1.19795	-0.945981	-0.516132	-0.325872	0.167194	0.154818	0.147695	0.157449	0.158632	0.166585	0.165062	0.151856
6.8	-2.57206	-0.605311	-0.954555	-1.23034	-1.16177	-0.98102	-0.534064	-0.365207	0.165186	0.157968	0.15303	0.160625	0.162038	0.170636	0.164034	0.154303
7	-2.64425	-0.560913	-1.05264	-1.2248	-1.24492	-0.959417	-0.512906	-0.455912	0.166386	0.160106	0.155207	0.161996	0.16165	0.171655	0.164521	0.149087
7.2	-2.67231	-0.587048	-1.06597	-1.23535	-1.36133	-1.01483	-0.581788	-0.479138	0.166317	0.155431	0.159815	0.155942	0.153511	0.174113	0.164052	0.159002
7.4	-2.67152	-0.668797	-1.12945	-1.24132	-1.32858	-0.952317	-0.566057	-0.499488	0.168256	0.159969	0.15643	0.165006	0.154654	0.169568	0.167368	0.159798
7.6	-2.75894	-0.621477	-1.22425	-1.35581	-1.36617	-0.960265	-0.478323	-0.445834	0.166522	0.156269	0.157849	0.16221	0.159646	0.17488	0.171817	0.160065
7.8	-2.79358	-0.693939	-1.09349	-1.33171	-1.40059	-0.893603	-0.461623	-0.510271	0.164594	0.157599	0.159244	0.161211	0.149209	0.1737	0.166191	0.158147
8	-2.76293	-0.63537	-1.17215	-1.40009	-1.43617	-0.992989	-0.551931	-0.489068	0.163144	0.157417	0.157376	0.162757	0.161992	0.173201	0.171884	0.154992
8.2	-2.81603	-0.651478	-1.21627	-1.49075	-1.41513	-1.00059	-0.575554	-0.493893	0.160094	0.157078	0.164803	0.161212	0.151341	0.172285	0.17386	0.155527
8.4	-2.931	-0.773207	-1.23104	-1.37463	-1.48454	-0.970076	-0.483253	-0.512705	0.163739	0.159057	0.161358	0.159682	0.158099	0.172236	0.173892	0.160573
8.6	-2.95498	-0.657509	-1.25293	-1.40774	-1.42574	-0.858724	-0.519094	-0.443741	0.159074	0.156891	0.163704	0.161894	0.160848	0.171331	0.164846	0.158906
8.8	-2.91391	-0.693831	-1.22584	-1.39259	-1.39369	-0.917547	-0.524881	-0.438811	0.160249	0.152794	0.165594	0.162494	0.160088	0.172973	0.167477	0.157878
9	-2.90799	-0.758368	-1.27408	-1.51031	-1.50117	-0.878176	-0.497735	-0.415304	0.15777	0.151807	0.162955	0.164738	0.161585	0.172217	0.166918	0.162849
9.2	-2.91525	-0.682262	-1.29439	-1.38888	-1.4766	-0.918549	-0.538411	-0.464843	0.161605	0.158327	0.161085	0.161518	0.163081	0.175798	0.168123	0.162313
9.4	-2.88891	-0.730821	-1.28793	-1.47113	-1.36351	-0.937563	-0.500295	-0.47776	0.15993	0.159053	0.166001	0.157699	0.161541	0.168136	0.16161	0.159255
9.6	-2.91455	-0.493977	-1.2789	-1.36004	-1.49279	-0.905827	-0.500696	-0.259586	0.162953	0.158024	0.168462	0.16064	0.156382	0.171882	0.168802	0.158907
9.8	-2.91891	-0.526749	-1.2375	-1.51824	-1.36414	-0.955718	-0.47036	-0.332677	0.160759	0.157826	0.165004	0.153798	0.170535	0.17134	0.160566	0.156247
10	-2.93924	-0.703345	-1.37127	-1.45326	-1.41621	-0.892849	-0.49463	-0.222157	0.159447	0.161747	0.169603	0.162992	0.160025	0.168061	0.1668	0.160127
10.2	-2.91488	-0.645083	-1.19013	-1.41617	-1.27037	-0.944144	-0.392284	-0.157773	0.157835	0.157854	0.168208	0.156983	0.166787	0.16917	0.172192	0.157776
10.4	-3.03444	-0.584225	-1.27124	-1.49337	-1.28402	-0.915096	-0.494957	-0.185023	0.157595	0.162565	0.167384	0.158112	0.163078	0.170505	0.168015	0.158476
10.6	-2.98322	-0.64684	-1.1998	-1.44049	-1.40723	-0.952072	-0.430247	-0.218531	0.164202	0.155949	0.174474	0.161948	0.168117	0.172042	0.171403	0.160163
10.8	-2.95416	-0.626542	-1.1546	-1.45334	-1.18315	-0.905567	-0.406742	-0.192539	0.167169	0.164201	0.171483	0.161972	0.171273	0.173848	0.171752	0.156893
11	-2.93773	-0.702053	-1.26944	-1.56813	-1.26701	-0.982522	-0.386034	-0.183492	0.162775	0.164107	0.172512	0.164671	0.170149	0.165948	0.16895	0.160772
11.2	-3.06762	-0.625481	-1.24563	-1.53	-1.32174	-1.04303	-0.441064	-0.169813	0.165876	0.166208	0.171301	0.159247	0.172885	0.171725	0.172341	0.161574
11.4	-3.02459	-0.589043	-1.20112	-1.6216	-1.25985	-1.0476	-0.442566	-0.260419	0.163072	0.165652	0.167605	0.16766	0.177418	0.172213	0.168536	0.163991
11.6	-3.05185	-0.636347	-1.27074	-1.46086	-1.29606	-1.13713	-0.39764	-0.0781915	0.166986	0.164329	0.170016	0.171295	0.172956	0.169066	0.175164	0.167579
11.8	-3.03563	-0.580764	-1.23823	-1.523	-1.24659	-1.1258	-0.428936	-0.192577	0.168671	0.172743	0.168916	0.170439	0.174292	0.174917	0.172568	0.166373
12	-3.11419	-0.557624	-1.15613	-1.4899	-1.26841	-1.05494	-0.404125	-0.166421	0.16624	0.171381	0.160568	0.170594	0.170807	0.177502	0.173016	0.167637
12.2	-3.13518	-0.626505	-1.1708	-1.5423	-1.34282	-1.19494	-0.30538	-0.200197	0.173725	0.166458	0.16511	0.176024	0.180106	0.173879	0.175031	0.171144
12.4	-3.13355	-0.591048	-1.24458	-1.49908	-1.30192	-1.2004	-0.386534	-0.178717	0.172337	0.171423	0.167215	0.179524	0.181136	0.176638	0.169895	0.172744
12.6	-3.12546	-0.603326	-1.22987	-1.54923	-1.33245	-1.13095	-0.34024	-0.179129	0.174023	0.176334	0.168689	0.18063	0.178232	0.174563	0.17732	0.169576
12.8	-3.1953	-0.659794	-1.28044	-1.56124	-1.32762	-1.23594	-0.39131	-0.214497	0.176077	0.17707	0.163544	0.178639	0.181054	0.176611	0.178406	0.170236
13	-3.14544	-0.655925	-1.20704	-1.48816	-1.24201	-1.2215	-0.336968	-0.294092	0.173692	0.181057	0.163754	0.185105	0.179257	0.184527	0.173879	0.171932
13.2	-3.10174	-0.638274	-1.25634	-1.52633	-1.30407	-1.13999	-0.250518	-0.249871	0.175454	0.182038	0.168127	0.188702	0.182657	0.182548	0.178605	0.173103
13.4	-3.15123	-0.719691	-1.08794	-1.47471	-1.36532	-1.25802	-0.239084	-0.231087	0.17414	0.178981	0.164975	0.189661	0.177395	0.183466	0.173971	0.178136
13.6	-3.0619	-0.66539	-1.10006	-1.44321	-1.22381	-1.10153	-0.230171	-0.191476	0.182264	0.187395	0.166858	0.185549	0.180865	0.183462	0.173205	0.178624
13.8	-2.98925	-0.626225	-1.22103	-1.49694	-1.23275	-1.11329	-0.154315	-0.181965	0.180592	0.192381	0.167629	0.194725	0.181988	0.19003	0.17779	0.182274
14	-2.89442	-0.681029	-0.977298	-1.35384	-1.20703	-1.07035	-0.262694	-0.179429	0.185225	0.19157	0.169378	0.200249	0.175943	0.183599	0.178923	0.178249
14.2	-2.90324	-0.651676	-0.92277	-1.26079	-1.08566	-1.00064	-0.161426	-0.13082	0.181448	0.190443	0.170139	0.19568	0.183382	0.188011	0.181372	0.180054
14.4	-2.72708	-0.678862	-0.915876	-1.14838	-1.15413	-0.955707	-0.0785459	-0.199686	0.188157	0.191209	0.170895	0.195542	0.182094	0.190316	0.174227	0.175911
14.6	-2.48628	-0.553763	-0.830347	-1.02903	-0.988899	-0.828155	0.0253969	-0.12024	0.185926	0.184064	0.174263	0.201894	0.182419	0.191822	0.180191	0.182045
14.8	-2.48873	-0.531597	-0.803505	-1.04212	-0.90721	-0.785502	0.0857087	-0.0263669	0.186224	0.199976	0.177321	0.201029	0.186243	0.196983	0.177864	0.18318
15	-2.35731	-0.519435	-0.817512	-0.901957	-0.836289	-0.757925	0.0923165	-0.153432	0.189697	0.196082	0.174139	0.200032	0.18653	0.205945	0.177195	0.18391
15.2	-2.2308	-0.589846	-0.654364	-0.8819	-0.8497	-0.633231	0.0666398	-0.0241687	0.184563	0.194804	0.177558	0.199689	0.180682	0.202412	0.188992	0.184507
15.4	-2.17905	-0.467015	-0.642146	-0.794044	-0.789463	-0.578503	0.119696	-0.0375151	0.193637	0.198336	0.168093	0.203646	0.181636	0.203364	0.187509	0.185887
15.6	-2.00104	-0.482624	-0.628793	-0.756271	-0.61282	-0.596481	0.0765301	0.0283803	0.190937	0.198754	0.178843	0.204169	0.184333	0.20486	0.189442	0.189034
15.8	-1.95432	-0.424123	-0.562361	-0.607132	-0.741425	-0.531233	0.145255	0.0201088	0.189368	0.195339	0.175482	0.200421	0.182859	0.212763	0.19053	0.192034
16	-1.8689	-0.282745	-0.623233	-0.663875	-0.5903	-0.553843	0.217089	0.0221274	0.187763	0.205263	0.175212	0.200835	0.198587	0.211728	0.19313	0.193379
16.2	-1.8061	-0.371714	-0.585415	-0.518725	-0.598011	-0.468149	0.135706	-0.0284202	0.192947	0.205794	0.178161	0.205208	0.19309	0.203978	0.191511	0.196559
16.4	-1.75105	-0.319996	-0.576973	-0.621185	-0.48445	-0.457624	0.197533	-0.0278678	0.188578	0.205454	0.175575	0.201047	0.194729	0.217581	0.190014	0.195133
16.6	-1.62519	-0.38992	-0.536519	-0.499138	-0.388848	-0.458554	0.0590639	0.125894	0.191263	0.205167	0.180718	0.197496	0.193349	0.213354	0.194597	0.188335
16.8	-1.53206	-0.312401	-0.487932	-0.491787	-0.314374	-0.349261	0.145046	0.188181	0.194853	0.204463	0.17931	0.204903	0.197833	0.221321	0.199846	0.195889
17	-1.60911	-0.372838	-0.523136	-0.444364	-0.342752	-0.454478	0.206003	0.0876506	0.185528	0.210478	0.183184	0.203412	0.200234	0.220251	0.196413	0.201868
17.2	-1.52936	-0.321572	-0.492526	-0.520346	-0.30529	-0.379761	0.139845	0.108443	0.191081	0.206191	0.184666	0.201432	0.199109	0.225235	0.19342	0.197465
17.4	-1.32461	-0.375544	-0.436488	-0.440747	-0.308296	-0.358755	0.152521	0.139671	0.192341	0.204284	0.190357	0.205278	0.200685	0.223479	0.18669	0.203183
17.6	-1.34354	-0.210196	-0.476435	-0.49825	-0.304278	-0.33299	0.187231	0.0116368	0.186437	0.2069	0.194665	0.205428	0.19764	0.228741	0.197401	0.197256
17.8	-1.18213	-0.240299	-0.388649	-0.412495	-0.214704	-0.154436	0.236467	0.126392	0.1904	0.208175	0.19794	0.209009	0.197291	0.232654	0.19697	0.199064
18	-1.19815	-0.216989	-0.395612	-0.41689	-0.261426	-0.230248	0.182572	-0.0143058	0.190553	0.208592	0.197068	0.213246	0.205956	0.227872	0.191465	0.196457
18.2	-1.18594	-0.179358	-0.367639	-0.40807	-0.168169	-0.0841591	0.202008	0.0872673	0.195901	0.201836	0.203509	0.211215	0.20239	0.224563	0.200176	0.20828
18.4	-1.05574	-0.221375	-0.402764	-0.374932	-0.148741	-0.17756	0.190432	0.0707197	0.190928	0.209261	0.197056	0.214189	0.196373	0.229809	0.199304	0.203964
18.6	-0.933166	-0.171065	-0.319686	-0.293458	-0.30581	-0.146974	0.224532	0.0935299	0.191281	0.206191	0.210764	0.21059	0.197209	0.228403	0.200607	0.206585
18.8	-0.923214	-0.171584	-0.306628	-0.30701	-0.136599	-0.112371	0.199637	0.043252	0.193133	0.210294	0.198889	0.215766	0.20575	0.226425	0.203064	0.206209
19	-0.842764	-0.11866	-0.363071	-0.445943	-0.261274	0.0278271	0.28012	0.0555332	0.19058	0.211852	0.202799	0.217875	0.20345	0.2312	0.203009	0.210199
19.2	-0.77382	-0.13264	-0.378853	-0.410349	-0.247166	0.0102643	0.32251	0.00863349	0.198691	0.205421	0.204545	0.212267	0.208949	0.223139	0.204935	0.205875
19.4	-0.632463	-0.109124	-0.315809	-0.301228	-0.253462	0.0394533	0.217373	0.0668044	0.192572	0.209229	0.206052	0.21389	0.204298	0.231225	0.204192	0.212014
19.6	-0.706122	-0.0588976	-0.288195	-0.267275	-0.307957	0.113415	0.331921	-0.0183527	0.195497	0.215314	0.200736	0.210824	0.20859	0.22346	0.20318	0.21295
19.8	-0.723845	-0.0578209	-0.370833	-0.28727	-0.182252	0.104928	0.248242	0.0304657	0.185033	0.212522	0.209878	0.213217	0.210094	0.223406	0.208638	0.212922
20	-0.696624	-0.0335069	-0.277668	-0.249036	-0.25182	0.109678	0.317028	0.0536703	0.188016	0.215661	0.212754	0.212936	0.202805	0.219396	0.203093	0.211782

## Sheet: Fig. S11
Panel C					Panel E					Panel G
Phase bin lower bound (pi)	M126D	M15E	M117B		Phase bin lower bound (pi)	M126D	M15E	M117B		Phase bin lower bound (pi)	M126D	M15E	M117B
0	0	0	0		0	0	0	0		0	0	0	0
0.02	0	0	0		0.02	0	0	0		0.02	0	0	0
0.04	0	0	0		0.04	0	0	0		0.04	0	0	0
0.06	0	0	0		0.06	0	0	0		0.06	0	0	0
0.08	0	0	0		0.08	0	0	0		0.08	0	0	0
0.1	0	0	0		0.1	0	0	0		0.1	0	0	0
0.12	0	0	0		0.12	0	0	0		0.12	0	0	0
0.14	0	0	0		0.14	0	0	0		0.14	0	0	0
0.16	0	0	0		0.16	0.00671141	0	0		0.16	0	0	0
0.18	0	0	0		0.18	0	0	0		0.18	0	0	0
0.2	0	0	0		0.2	0	0	0		0.2	0	0	0
0.22	0	0	0		0.22	0	0	0		0.22	0	0	0
0.24	0	0	0		0.24	0.00671141	0	0		0.24	0	0	0
0.26	0	0	0		0.26	0	0	0		0.26	0	0	0
0.28	0	0	0		0.28	0	0	0		0.28	0	0	0
0.3	0	0	0		0.3	0	0	0		0.3	0	0	0
0.32	0	0	0		0.32	0	0	0		0.32	0	0	0
0.34	0	0	0		0.34	0	0	0		0.34	0	0	0
0.36	0	0	0		0.36	0	0	0		0.36	0	0	0
0.38	0	0	0		0.38	0	0	0		0.38	0	0	0
0.4	0	0	0		0.4	0	0	0		0.4	0	0	0
0.42	0	0	0		0.42	0	0	0		0.42	0	0	0
0.44	0	0	0		0.44	0.00671141	0	0		0.44	0	0	0
0.46	0	0	0		0.46	0	0	0		0.46	0	0	0
0.48	0.0025641	0	0		0.48	0	0	0		0.48	0	0	0
0.5	0.0128205	0	0.12069		0.5	0	0	0		0.5	0	0	0
0.52	0.0282051	0	0.517241		0.52	0	0	0		0.52	0	0	0
0.54	0.0666667	0.0128205	0.637931		0.54	0	0	0		0.54	0	0	0
0.56	0.407692	0.371795	1		0.56	0.00671141	0	0		0.56	0	0	0
0.58	1	0.948718	0.586207		0.58	0	0	0		0.58	0	0	0
0.6	0.461538	0.807692	0.637931		0.6	0	0	0		0.6	0	0	0
0.62	0.123077	1	0.689655		0.62	0	0	0		0.62	0	0	0
0.64	0.0358974	0.730769	0.275862		0.64	0	0	0		0.64	0	0	0
0.66	0.0128205	0.487179	0.396552		0.66	0	0	0		0.66	0	0	0
0.68	0.0025641	0.282051	0.465517		0.68	0.00671141	0	0		0.68	0	0	0
0.7	0.0025641	0.0897436	0.396552		0.7	0.00671141	0	0		0.7	0	0	0
0.72	0	0	0.224138		0.72	0	0	0		0.72	0	0	0
0.74	0	0	0.0517241		0.74	0.033557	0	0		0.74	0	0	0
0.76	0	0	0.0172414		0.76	0.0134228	0	0		0.76	0	0	0
0.78	0	0	0		0.78	0.0604027	0	0		0.78	0	0	0
0.8	0	0	0		0.8	0.0604027	0	0		0.8	0	0	0
0.82	0	0	0		0.82	0.147651	0	0		0.82	0.0027933	0	0.0394737
0.84	0	0	0		0.84	0.201342	0	0		0.84	0	0	0.184211
0.86	0	0	0		0.86	0.221477	0	0		0.86	0.0027933	0	0.421053
0.88	0	0	0		0.88	0.402685	0	0		0.88	0.0139665	0	0.5
0.9	0	0	0		0.9	0.644295	0	0		0.9	0.0586592	0	0.684211
0.92	0	0	0		0.92	0.872483	0	0		0.92	0.0391061	0	0.881579
0.94	0	0	0		0.94	1	0.0243902	0		0.94	0.106145	0	1
0.96	0	0	0		0.96	0.959732	0.121951	0		0.96	0.231844	0	0.565789
0.98	0	0	0		0.98	0.483221	0.0487805	0		0.98	0.357542	0	0.236842
1	0	0	0		1	0.295302	0.0487805	0		1	1	0.593074	0.0526316
1.02	0	0	0		1.02	0.0671141	0.146341	0		1.02	0.382682	1	0.0131579
1.04	0	0	0		1.04	0.0402685	0.365854	0		1.04	0.106145	0.004329	0
1.06	0	0	0		1.06	0.0268456	0.829268	0.0183486		1.06	0.0251397	0	0
1.08	0	0	0		1.08	0.0201342	0.902439	0.110092		1.08	0.0139665	0	0.0131579
1.1	0	0	0		1.1	0.00671141	0.95122	0.568807		1.1	0.00558659	0	0
1.12	0	0	0		1.12	0.0134228	1	1		1.12	0	0	0
1.14	0	0	0		1.14	0	0.682927	0.862385		1.14	0.0027933	0	0
1.16	0	0	0		1.16	0	0.780488	0.376147		1.16	0	0	0
1.18	0	0	0		1.18	0	0.512195	0.155963		1.18	0	0	0
1.2	0	0	0		1.2	0	0.731707	0.0825688		1.2	0	0	0
1.22	0	0	0		1.22	0	0.317073	0.0183486		1.22	0	0	0
1.24	0	0	0		1.24	0	0.292683	0.00917431		1.24	0	0	0
1.26	0	0	0		1.26	0.00671141	0.195122	0		1.26	0	0	0
1.28	0	0	0		1.28	0	0.195122	0		1.28	0	0	0
1.3	0	0	0		1.3	0	0.097561	0		1.3	0	0	0
1.32	0	0	0		1.32	0	0.121951	0		1.32	0	0	0
1.34	0	0	0		1.34	0	0.0731707	0		1.34	0	0	0
1.36	0	0	0		1.36	0	0.097561	0		1.36	0	0	0
1.38	0	0	0		1.38	0	0.146341	0		1.38	0	0	0
1.4	0	0	0		1.4	0	0.0487805	0		1.4	0	0	0
1.42	0	0	0		1.42	0.00671141	0.0243902	0		1.42	0	0	0
1.44	0	0	0		1.44	0	0.0243902	0		1.44	0	0	0
1.46	0	0	0		1.46	0	0.0243902	0		1.46	0	0	0
1.48	0	0	0		1.48	0	0.0487805	0		1.48	0	0	0
1.5	0	0	0		1.5	0	0.0487805	0		1.5	0	0	0
1.52	0	0	0		1.52	0	0	0		1.52	0	0	0
1.54	0	0	0		1.54	0	0.0487805	0		1.54	0	0	0
1.56	0	0	0		1.56	0	0.0243902	0		1.56	0	0	0
1.58	0	0	0		1.58	0	0	0		1.58	0	0	0
1.6	0	0	0		1.6	0	0	0		1.6	0	0	0
1.62	0	0	0		1.62	0.00671141	0.0243902	0		1.62	0	0	0
1.64	0	0	0		1.64	0.00671141	0	0		1.64	0	0	0
1.66	0	0	0		1.66	0	0	0		1.66	0	0	0
1.68	0	0	0		1.68	0	0	0		1.68	0	0	0
1.7	0	0	0		1.7	0	0	0		1.7	0	0	0
1.72	0	0	0		1.72	0	0	0		1.72	0	0	0
1.74	0	0	0		1.74	0	0	0		1.74	0	0	0
1.76	0	0	0		1.76	0	0	0		1.76	0	0	0
1.78	0	0	0		1.78	0	0	0		1.78	0	0	0
1.8	0	0	0		1.8	0	0	0		1.8	0	0	0
1.82	0	0	0		1.82	0	0	0		1.82	0	0	0
1.84	0	0	0		1.84	0.00671141	0	0		1.84	0	0	0
1.86	0	0	0		1.86	0	0	0		1.86	0	0	0
1.88	0	0	0		1.88	0	0	0		1.88	0	0	0
1.9	0	0	0		1.9	0	0	0		1.9	0	0	0
1.92	0	0	0		1.92	0	0	0		1.92	0	0	0
1.94	0	0	0		1.94	0	0	0		1.94	0	0	0
1.96	0	0	0		1.96	0	0	0		1.96	0	0	0
1.98	0	0	0		1.98	0	0	0		1.98	0	0	0
